# Supplementary material for: Comparative 454 pyrosequencing of transcripts from two olive genotypes during fruit development
Source: BMC Genomics. 2009 Aug 26;10:399. doi: 10.1186/1471-2164-10-399 (PMC2748093; doi:10.1186/1471-2164-10-399)
Supplement: Additional file 1 — List of TCs. the data provided include the list of TCs. For each TC, ESTs contribution per genotype and per developing stage is also provided. [file 1471-2164-10-399-S1.xls]

## Sheet: TC_annotations
TC identifier	ESTs from Coratina1 assembled in the TC	ESTs from Coratina7 assembled in the TC	ESTs from Tendellone1 assembled in the TC	ESTs from Tendellone7 assembled in the TC	R Value	UniProt accession	UniProt name	Description	BLAST expected value	BLAST score
OLEEUCl010000:Contig1	2	1	0	5	5.17521
OLEEUCl010002:Contig3	2	3	1	1	1.68582	Q9SPB3	RL10_VITRI	60S ribosomal protein L10 OS=Vitis riparia GN=RPL10 PE=2 SV=1	5e-18	203
OLEEUCl010002:Contig1	11	3	5	6	5.78288	P93847	RL10_SOLME	60S ribosomal protein L10 OS=Solanum melongena GN=RPL10 PE=2 SV=1	5e-23	263
OLEEUCl010002:Contig2	0	0	2	0	3.7571	Q9SPB3	RL10_VITRI	60S ribosomal protein L10 OS=Vitis riparia GN=RPL10 PE=2 SV=1	3e-07	127
OLEEUCl010005:Contig1	8	1	1	0	13.4646	Q9LUS8	P2CH1_ARATH	Probable protein phosphatase 2C homolog 1 OS=Arabidopsis thaliana GN=At3g16560 PE=2 SV=1	8e-10	149
OLEEUCl010009:Contig1	3	0	9	0	14.1905	P38605	CAS1_ARATH	Cycloartenol synthase OS=Arabidopsis thaliana GN=CAS1 PE=2 SV=2	2e-38	398
OLEEUCl010016:Contig1	2	0	0	0	4.67925	Q9S840	SPL2_ARATH	Squamosa promoter-binding-like protein 2 OS=Arabidopsis thaliana GN=SPL2 PE=2 SV=1	2e-09	146
OLEEUCl010024:Contig1	7	1	0	0	14.1172
OLEEUCl010025:Contig1	6	1	1	0	9.51442	Q6NRT6	DJC10_XENLA	DnaJ homolog subfamily C member 10 OS=Xenopus laevis GN=dnajc10 PE=2 SV=1	4e-17	212
OLEEUCl010031:Contig1	2	0	1	0	3.80292
OLEEUCl010032:Contig1	3	3	0	1	4.90178	Q94AH6	CUL1_ARATH	Cullin-1 OS=Arabidopsis thaliana GN=CUL1 PE=1 SV=1	9.80909e-40	450
OLEEUCl010034:Contig1	2	0	1	0	3.80292	Q869R9	MYBJ_DICDI	Myb-like protein J OS=Dictyostelium discoideum GN=mybJ PE=3 SV=1	4e-12	169
OLEEUCl010038:Contig1	4	0	3	1	5.50864	Q9ZSE4	PP2A_HEVBR	Serine/threonine-protein phosphatase PP2A catalytic subunit OS=Hevea brasiliensis GN=PP2A PE=2 SV=1	0	661
OLEEUCl010038:Contig2	0	0	1	1	1.63815	P48579	PP2A_HELAN	Serine/threonine-protein phosphatase PP2A catalytic subunit OS=Helianthus annuus PE=2 SV=1	3e-34	209
OLEEUCl010040:Contig1	4	4	3	4	0.537433	Q9SJI8	MBF1A_ARATH	Multiprotein-bridging factor 1a OS=Arabidopsis thaliana GN=MBF1A PE=2 SV=1	0	570
OLEEUCl010040:Contig2	0	1	1	3	2.39093	Q9LXT3	MBF1B_ARATH	Multiprotein-bridging factor 1b OS=Arabidopsis thaliana GN=MBF1B PE=2 SV=1	2e-26	292
OLEEUCl010044:Contig1	2	0	0	0	4.67925	Q6Y290	GOLI_RAT	Goliath homolog OS=Rattus norvegicus GN=Rnf130 PE=1 SV=1	1e-06	121
OLEEUCl010044:Contig2	2	0	0	0	4.67925
OLEEUCl010051:Contig3	3	1	4	6	2.1407	P34124	PRS8_DICDI	26S protease regulatory subunit 8 OS=Dictyostelium discoideum GN=psmC5 PE=2 SV=2	0	687
OLEEUCl010051:Contig1	2	1	2	4	1.03375	O18413	PRS8_DROME	26S protease regulatory subunit 8 OS=Drosophila melanogaster GN=Pros45 PE=1 SV=2	2.99878e-38	434
OLEEUCl010051:Contig6	0	1	1	4	3.4955	P46470	PRS8_XENLA	26S protease regulatory subunit 8 OS=Xenopus laevis GN=psmc5 PE=2 SV=2	5e-35	369
OLEEUCl010051:Contig5	0	3	3	7	5.27339	P41836	PRS8_SCHPO	26S protease regulatory subunit 8 homolog OS=Schizosaccharomyces pombe GN=let1 PE=2 SV=1	0	597
OLEEUCl010051:Contig2	4	2	2	12	6.98843	P46470	PRS8_XENLA	26S protease regulatory subunit 8 OS=Xenopus laevis GN=psmc5 PE=2 SV=2	0	586
OLEEUCl010051:Contig4	0	1	0	1	1.84794	P34124	PRS8_DICDI	26S protease regulatory subunit 8 OS=Dictyostelium discoideum GN=psmC5 PE=2 SV=2	0	466
OLEEUCl010053:Contig1	2	0	0	0	4.67925
OLEEUCl010055:Contig1	3	1	3	0	4.60116	Q05737	YPTM2_MAIZE	GTP-binding protein YPTM2 OS=Zea mays GN=YPTM2 PE=2 SV=1	3e-33	343
OLEEUCl010055:Contig2	2	3	0	0	6.08952	Q05737	YPTM2_MAIZE	GTP-binding protein YPTM2 OS=Zea mays GN=YPTM2 PE=2 SV=1	0	525
OLEEUCl010056:Contig1	3	1	0	1	4.01206
OLEEUCl010057:Contig1	2	4	5	5	0.442634
OLEEUCl010058:Contig1	10	2	1	2	11.5866	P52855	RLA1_MAIZE	60S acidic ribosomal protein P1 OS=Zea mays GN=RPP1A PE=1 SV=1	2e-22	258
OLEEUCl010061:Contig1	6	3	12	8	3.32493	P51426	RL39_ORYSJ	60S ribosomal protein L39 OS=Oryza sativa subsp. japonica GN=RPL39 PE=3 SV=2	2e-23	267
OLEEUCl010061:Contig2	4	0	2	1	5.22372	P51426	RL39_ORYSJ	60S ribosomal protein L39 OS=Oryza sativa subsp. japonica GN=RPL39 PE=3 SV=2	2e-15	197
OLEEUCl010062:Contig1	2	1	1	3	1.02833	P25076	CY11_SOLTU	Cytochrome c1-1, heme protein, mitochondrial OS=Solanum tuberosum GN=CYCL PE=2 SV=1	0	1118
OLEEUCl010068:Contig1	5	0	0	0	11.6981
OLEEUCl010073:Contig1	4	0	1	0	7.62741	Q9M571	PEAMT_SPIOL	Phosphoethanolamine N-methyltransferase OS=Spinacia oleracea GN=PEAMT PE=1 SV=1	1e-36	380
OLEEUCl010074:Contig1	2	0	1	0	3.80292	Q9LJF3	BRL3_ARATH	Serine/threonine-protein kinase BRI1-like 3 OS=Arabidopsis thaliana GN=BRL3 PE=1 SV=1	7e-23	262
OLEEUCl010075:Contig1	2	0	1	0	3.80292	Q9FUY2	LEUNG_ARATH	Transcriptional corepressor LEUNIG OS=Arabidopsis thaliana GN=LUG PE=1 SV=2	7e-32	243
OLEEUCl010075:Contig2	1	0	1	0	2.21818	Q9FUY2	LEUNG_ARATH	Transcriptional corepressor LEUNIG OS=Arabidopsis thaliana GN=LUG PE=1 SV=2	9e-28	304
OLEEUCl010080:Contig1	2	0	0	0	4.67925
OLEEUCl010080:Contig2	3	0	1	3	4.03451
OLEEUCl010085:Contig1	4	0	1	0	7.62741	Q9C5Z2	EIF3H_ARATH	Eukaryotic translation initiation factor 3 subunit H OS=Arabidopsis thaliana GN=TIF3H1 PE=2 SV=2	8.99998e-36	417
OLEEUCl010094:Contig1	3	0	0	0	7.01888
OLEEUCl010096:Contig1	2	0	1	0	3.80292
OLEEUCl010098:Contig3	2	2	2	13	8.88288
OLEEUCl010098:Contig1	3	3	8	4	1.80182	A1JPN5	ARNA_YERE8	Bifunctional polymyxin resistance protein arnA OS=Yersinia enterocolitica serotype O:8 / biotype 1B (strain 8081) GN=arnA PE=3 SV=1	4e-39	406
OLEEUCl010098:Contig2	0	0	2	0	3.7571
OLEEUCl010100:Contig1	3	0	0	0	7.01888
OLEEUCl010102:Contig1	5	2	4	0	6.94491	Q9LUL4	SRF7_ARATH	Protein STRUBBELIG-RECEPTOR FAMILY 7 OS=Arabidopsis thaliana GN=SRF7 PE=1 SV=1	0	859
OLEEUCl010102:Contig2	1	0	1	0	2.21818	Q9C8M9	SRF6_ARATH	Protein STRUBBELIG-RECEPTOR FAMILY 6 OS=Arabidopsis thaliana GN=SRF6 PE=1 SV=1	1e-25	201
OLEEUCl010104:Contig1	2	0	0	2	4.19844	Q9SPE5	SNAG_ARATH	Gamma-soluble NSF attachment protein OS=Arabidopsis thaliana GN=GSNAP PE=2 SV=1	3e-17	213
OLEEUCl010104:Contig2	6	14	20	16	3.03853	Q9SPE5	SNAG_ARATH	Gamma-soluble NSF attachment protein OS=Arabidopsis thaliana GN=GSNAP PE=2 SV=1	0	1008
OLEEUCl010105:Contig1	2	0	0	0	4.67925
OLEEUCl010107:Contig1	4	2	0	1	5.64329	Q9M817	PTR2X_ARATH	Probable peptide transporter At1g52190 OS=Arabidopsis thaliana GN=At1g52190 PE=1 SV=1	8e-25	279
OLEEUCl001014:Contig3	0	0	0	2	3.51919
OLEEUCl001014:Contig1	5	0	5	4	6.04558
OLEEUCl001014:Contig2	2	2	3	2	0.236343
OLEEUCl010151:Contig1	2	0	0	0	4.67925
OLEEUCl010165:Contig1	8	3	1	1	9.26934	Q6P642	DNJB6_XENTR	DnaJ homolog subfamily B member 6 OS=Xenopus tropicalis GN=dnajb6 PE=2 SV=1	2e-14	192
OLEEUCl010166:Contig3	259	56	521	105	399.806	P12062	CB26_PETSP	Chlorophyll a-b binding protein 37, chloroplastic OS=Petunia sp. GN=CAB37 PE=3 SV=1	0	1351
OLEEUCl010166:Contig1	3	0	5	4	4.795	P12332	CB21_SILPR	Chlorophyll a-b binding protein, chloroplastic (Fragment) OS=Silene pratensis PE=2 SV=2	1e-29	325
OLEEUCl010166:Contig2	26	7	10	5	21.6458	P27494	CB23_TOBAC	Chlorophyll a-b binding protein 36, chloroplastic OS=Nicotiana tabacum GN=CAB36 PE=3 SV=1	2e-24	276
OLEEUCl010169:Contig1	25	23	6	12	18.6466	P49690	RL23_ARATH	60S ribosomal protein L23 OS=Arabidopsis thaliana GN=RPL23A PE=2 SV=3	0	670
OLEEUCl010169:Contig2	19	0	7	5	24.7924	P49690	RL23_ARATH	60S ribosomal protein L23 OS=Arabidopsis thaliana GN=RPL23A PE=2 SV=3	0	675
OLEEUCl010173:Contig1	3	0	0	0	7.01888
OLEEUCl010180:Contig1	2	0	0	0	4.67925
OLEEUCl010189:Contig3	0	0	3	0	5.63566	O24111	RS5_NICPL	40S ribosomal protein S5 (Fragment) OS=Nicotiana plumbaginifolia GN=RPS5 PE=2 SV=1	1e-22	259
OLEEUCl010189:Contig1	0	3	0	1	4.7795	P51427	RS52_ARATH	40S ribosomal protein S5-2 OS=Arabidopsis thaliana GN=RPS5B PE=1 SV=2	4e-18	221
OLEEUCl010189:Contig2	25	33	51	27	7.06324	O65731	RS5_CICAR	40S ribosomal protein S5 (Fragment) OS=Cicer arietinum GN=RPS5 PE=2 SV=1	0	869
OLEEUCl010189:Contig4	0	2	13	1	16.4632	O65731	RS5_CICAR	40S ribosomal protein S5 (Fragment) OS=Cicer arietinum GN=RPS5 PE=2 SV=1	0	794
OLEEUCl010191:Contig3	2	0	6	0	9.46034	A3C4S4	GME1_ORYSJ	GDP-mannose 3,5-epimerase 1 OS=Oryza sativa subsp. japonica GN=GME-1 PE=1 SV=1	2e-37	388
OLEEUCl010191:Contig1	19	14	17	5	11.5583	Q2R1V8	GME2_ORYSJ	GDP-mannose 3,5-epimerase 2 OS=Oryza sativa subsp. japonica GN=GME-2 PE=2 SV=2	0	844
OLEEUCl010191:Contig5	0	3	3	5	3.76433	Q93VR3	GME_ARATH	GDP-mannose 3,5-epimerase OS=Arabidopsis thaliana GN=At5g28840 PE=1 SV=1	7e-13	158
OLEEUCl010191:Contig2	10	7	11	2	7.9157	Q2R1V8	GME2_ORYSJ	GDP-mannose 3,5-epimerase 2 OS=Oryza sativa subsp. japonica GN=GME-2 PE=2 SV=2	0	926
OLEEUCl010191:Contig4	0	6	2	10	9.55351	Q2R1V8	GME2_ORYSJ	GDP-mannose 3,5-epimerase 2 OS=Oryza sativa subsp. japonica GN=GME-2 PE=2 SV=2	0	1550
OLEEUCl010192:Contig1	97	0	151	15	214.557	Q9SB61	Y4466_ARATH	ZF-HD homeobox protein At4g24660 OS=Arabidopsis thaliana GN=At4g24660 PE=1 SV=1	2e-18	229
OLEEUCl010193:Contig1	2	0	0	0	4.67925	P92943	CLCD_ARATH	Chloride channel protein CLC-d OS=Arabidopsis thaliana GN=CLC-D PE=1 SV=2	3e-05	98
OLEEUCl010196:Contig1	6	0	0	0	14.0378
OLEEUCl010203:Contig1	4	0	0	0	9.3585
OLEEUCl010209:Contig3	2	7	13	9	4.26162	Q96559	NDK_HELAN	Nucleoside diphosphate kinase OS=Helianthus annuus PE=2 SV=1	0	735
OLEEUCl010209:Contig1	2	0	0	0	4.67925	P47920	NDKB_FLABI	Nucleoside diphosphate kinase B OS=Flaveria bidentis PE=2 SV=1	6e-34	357
OLEEUCl010209:Contig5	1	1	1	0	1.55163	Q96559	NDK_HELAN	Nucleoside diphosphate kinase OS=Helianthus annuus PE=2 SV=1	1e-32	346
OLEEUCl010209:Contig2	2	0	2	3	2.81855	Q56E62	NDK1_TOBAC	Nucleoside diphosphate kinase 1 OS=Nicotiana tabacum PE=2 SV=1	1e-25	285
OLEEUCl010209:Contig4	0	0	1	4	5.3073	Q9M7P6	NDK_CAPAN	Nucleoside diphosphate kinase OS=Capsicum annuum PE=2 SV=1	4e-33	350
OLEEUCl010215:Contig1	2	0	0	0	4.67925	Q9SB61	Y4466_ARATH	ZF-HD homeobox protein At4g24660 OS=Arabidopsis thaliana GN=At4g24660 PE=1 SV=1	2e-11	163
OLEEUCl010217:Contig1	4	0	1	0	7.62741	P37142	AKH_DAUCA	Bifunctional aspartokinase/homoserine dehydrogenase, chloroplastic (Fragment) OS=Daucus carota PE=1 SV=1	0	683
OLEEUCl010232:Contig1	2	0	1	0	3.80292	Q40281	RCA_MALDO	Ribulose bisphosphate carboxylase/oxygenase activase, chloroplastic OS=Malus domestica GN=RCA PE=2 SV=1	2e-36	381
OLEEUCl010233:Contig1	3	0	0	0	7.01888
OLEEUCl010237:Contig1	2	0	0	0	4.67925	P47924	RIBBA_ARATH	Riboflavin biosynthesis protein ribBA, chloroplastic OS=Arabidopsis thaliana GN=RIBBA PE=2 SV=2	8e-34	356
OLEEUCl010239:Contig1	4	0	0	0	9.3585
OLEEUCl010241:Contig1	2	0	0	0	4.67925
OLEEUCl010244:Contig1	11	5	3	5	6.60004	Q5H8A6	CASTO_LOTJA	Putative ion channel CASTOR, chloroplastic OS=Lotus japonicus GN=CASTOR PE=1 SV=1	8e-14	189
OLEEUCl010244:Contig2	0	1	2	0	3.09056	Q9LTX4	DMI1_ARATH	Putative ion channel DMI1 OS=Arabidopsis thaliana GN=At5g49960 PE=3 SV=1	1e-05	113
OLEEUCl010245:Contig1	2	0	0	0	4.67925
OLEEUCl010251:Contig1	2	0	0	0	4.67925
OLEEUCl010252:Contig1	1	1	0	0	2.42797	Q9S834	CLPP5_ARATH	ATP-dependent Clp protease proteolytic subunit 5, chloroplastic OS=Arabidopsis thaliana GN=CLPP5 PE=1 SV=1	2e-39	383
OLEEUCl010252:Contig2	4	5	3	3	1.23071	Q9S834	CLPP5_ARATH	ATP-dependent Clp protease proteolytic subunit 5, chloroplastic OS=Arabidopsis thaliana GN=CLPP5 PE=1 SV=1	5e-21	248
OLEEUCl010258:Contig1	2	0	0	0	4.67925
OLEEUCl010260:Contig3	1	0	1	0	2.21818	P50160	TS2_MAIZE	Sex determination protein tasselseed-2 OS=Zea mays GN=TS2 PE=2 SV=1	2e-08	138
OLEEUCl010260:Contig1	4	0	0	0	9.3585	P50160	TS2_MAIZE	Sex determination protein tasselseed-2 OS=Zea mays GN=TS2 PE=2 SV=1	6e-16	202
OLEEUCl010260:Contig2	76	3	157	3	225.589	Q9C826	ABA2_ARATH	Xanthoxin dehydrogenase OS=Arabidopsis thaliana GN=ABA2 PE=1 SV=1	0	606
OLEEUCl010262:Contig1	4	1	0	0	7.8372	P09043	G3PA_TOBAC	Glyceraldehyde-3-phosphate dehydrogenase A, chloroplastic (Fragment) OS=Nicotiana tabacum GN=GAPA PE=2 SV=1	0	755
OLEEUCl010273:Contig1	5	0	1	0	9.67655	Q38931	FKB70_ARATH	70 kDa peptidyl-prolyl isomerase OS=Arabidopsis thaliana GN=ROF1 PE=1 SV=2	1e-31	337
OLEEUCl010281:Contig1	3	3	3	6	0.648209	Q7DLS1	PSB7B_ARATH	Proteasome subunit beta type-7-B OS=Arabidopsis thaliana GN=PBB2 PE=2 SV=2	0	872
OLEEUCl010285:Contig1	9	15	7	2	11.37	Q71H73	H33_VITVI	Histone H3.3 OS=Vitis vinifera PE=2 SV=3	0	636
OLEEUCl010288:Contig1	2	0	0	0	4.67925	Q9LSG3	QUA1_ARATH	Glycosyltransferase QUASIMODO1 OS=Arabidopsis thaliana GN=QUA1 PE=1 SV=1	6e-14	185
OLEEUCl010292:Contig1	6	0	0	0	14.0378
OLEEUCl010310:Contig1	2	0	0	0	4.67925	Q24562	U2AF2_DROME	Splicing factor U2AF 50 kDa subunit OS=Drosophila melanogaster GN=U2af50 PE=1 SV=1	8e-21	244
OLEEUCl010315:Contig1	2	1	2	0	2.91506	Q9FE20	PBS1_ARATH	Serine/threonine-protein kinase PBS1 OS=Arabidopsis thaliana GN=PBS1 PE=1 SV=1	0	567
OLEEUCl010317:Contig1	27	3	43	19	30.6541	Q39613	CYPH_CATRO	Peptidyl-prolyl cis-trans isomerase OS=Catharanthus roseus GN=PCKR1 PE=2 SV=1	0	498
OLEEUCl010317:Contig2	5	0	0	0	11.6981
OLEEUCl010321:Contig1	2	0	0	0	4.67925	O65717	CNGC1_ARATH	Cyclic nucleotide-gated ion channel 1 OS=Arabidopsis thaliana GN=CNGC1 PE=1 SV=1	6e-38	392
OLEEUCl010325:Contig1	15	48	14	32	20.194
OLEEUCl010334:Contig3	0	0	3	7	9.13992	P35132	UBC9_ARATH	SUMO-conjugating enzyme UBC9 OS=Arabidopsis thaliana GN=UBC9 PE=1 SV=1	1e-13	183
OLEEUCl010334:Contig1	2	1	0	0	4.0127	Q94F47	UBC28_ARATH	Ubiquitin carrier protein E2 28 OS=Arabidopsis thaliana GN=UBC28 PE=2 SV=1	1e-16	208
OLEEUCl010334:Contig2	0	8	8	12	9.2639	P35135	UBC4_SOLLC	Ubiquitin-conjugating enzyme E2-17 kDa OS=Solanum lycopersicum PE=2 SV=1	0	782
OLEEUCl010339:Contig1	3	0	0	1	5.53336	O60119	YH75_SCHPO	Vesicle-associated membrane protein-associated protein C16G5.05c OS=Schizosaccharomyces pombe GN=SPBC16G5.05c PE=1 SV=1	3e-14	188
OLEEUCl010342:Contig1	3	1	0	1	4.01206	Q38931	FKB70_ARATH	70 kDa peptidyl-prolyl isomerase OS=Arabidopsis thaliana GN=ROF1 PE=1 SV=2	0	584
OLEEUCl010342:Contig2	0	0	2	0	3.7571	Q38931	FKB70_ARATH	70 kDa peptidyl-prolyl isomerase OS=Arabidopsis thaliana GN=ROF1 PE=1 SV=2	6e-22	254
OLEEUCl010344:Contig1	3	1	2	0	4.10943
OLEEUCl010345:Contig1	2	0	0	0	4.67925	P0C7P8	Y1615_ARATH	Uncharacterized basic helix-loop-helix protein At1g06150 OS=Arabidopsis thaliana GN=At1g06150 PE=2 SV=1	2e-06	120
OLEEUCl010349:Contig1	5	0	0	0	11.6981
OLEEUCl010351:Contig3	2	3	4	5	0.31802	P93026	VSR1_ARATH	Vacuolar-sorting receptor 1 OS=Arabidopsis thaliana GN=VSR1 PE=1 SV=2	0	973
OLEEUCl010351:Contig1	7	4	2	7	3.66942	O22925	VSR2_ARATH	Vacuolar-sorting receptor 2 OS=Arabidopsis thaliana GN=VSR2 PE=2 SV=1	7e-29	316
OLEEUCl010351:Contig2	18	12	14	11	4.28876	P93026	VSR1_ARATH	Vacuolar-sorting receptor 1 OS=Arabidopsis thaliana GN=VSR1 PE=1 SV=2	0	1098
OLEEUCl010351:Contig4	0	0	1	1	1.63815	O22925	VSR2_ARATH	Vacuolar-sorting receptor 2 OS=Arabidopsis thaliana GN=VSR2 PE=2 SV=1	3.00004e-36	420
OLEEUCl010356:Contig1	2	2	2	0	3.10326
OLEEUCl010368:Contig1	2	0	0	0	4.67925
OLEEUCl010371:Contig1	4	2	3	3	0.939852	P28723	FTHS_SPIOL	Formate--tetrahydrofolate ligase OS=Spinacia oleracea PE=1 SV=3	0	683
OLEEUCl010375:Contig1	7	0	0	0	16.3774	P0C7N7	RFC2_PHANO	Replication factor C subunit 2 OS=Phaeosphaeria nodorum GN=RFC2 PE=3 SV=1	1e-18	226
OLEEUCl010377:Contig1	2	0	0	0	4.67925
OLEEUCl010391:Contig3	1	0	0	3	4.3733	P11432	ELI_PEA	Early light-induced protein, chloroplastic OS=Pisum sativum PE=2 SV=1	2e-18	224
OLEEUCl010391:Contig1	20	29	22	6	17.6348
OLEEUCl010391:Contig2	60	95	58	20	55.3136	P11432	ELI_PEA	Early light-induced protein, chloroplastic OS=Pisum sativum PE=2 SV=1	5e-39	407
OLEEUCl010391:Contig4	1	1	0	0	2.42797
OLEEUCl010392:Contig1	12	0	0	2	23.3113
OLEEUCl010393:Contig1	2	0	0	0	4.67925
OLEEUCl010394:Contig1	2	1	0	1	2.52719	O04450	TCPE_ARATH	T-complex protein 1 subunit epsilon OS=Arabidopsis thaliana GN=At1g24510 PE=2 SV=1	9e-33	347
OLEEUCl010409:Contig1	2	0	0	0	4.67925
OLEEUCl010409:Contig2	0	5	0	2	7.91905	Q9LD45	BI1_ARATH	Bax inhibitor 1 OS=Arabidopsis thaliana GN=BI-1 PE=1 SV=1	7e-24	273
OLEEUCl010415:Contig3	2	11	3	2	8.55583	Q06735	ATPAM_BETVU	ATP synthase subunit alpha, mitochondrial OS=Beta vulgaris GN=ATPA PE=3 SV=1	0.0007	98
OLEEUCl010415:Contig7	76	297	127	103	139.314	P05495	ATPAM_NICPL	ATP synthase subunit alpha, mitochondrial OS=Nicotiana plumbaginifolia GN=ATPA PE=3 SV=1	0	2411
OLEEUCl010415:Contig1	1	4	1	3	2.07589
OLEEUCl010415:Contig6	0	5	0	2	7.91905	P05492	ATPAM_OENBI	ATP synthase subunit alpha, mitochondrial OS=Oenothera biennis GN=ATPA PE=3 SV=1	7e-36	374
OLEEUCl010415:Contig5	3	24	12	3	21.0516	P05495	ATPAM_NICPL	ATP synthase subunit alpha, mitochondrial OS=Nicotiana plumbaginifolia GN=ATPA PE=3 SV=1	6e-12	174
OLEEUCl010415:Contig2	1	2	0	0	3.76142	P92549	ATPAM_ARATH	ATP synthase subunit alpha, mitochondrial OS=Arabidopsis thaliana GN=ATPA PE=1 SV=2	9e-31	330
OLEEUCl010415:Contig4	0	1	1	0	1.96689
OLEEUCl010415:Contig8	2	0	0	0	4.67925	P05495	ATPAM_NICPL	ATP synthase subunit alpha, mitochondrial OS=Nicotiana plumbaginifolia GN=ATPA PE=3 SV=1	2e-05	106
OLEEUCl010420:Contig1	2	0	0	0	4.67925
OLEEUCl010424:Contig1	2	0	0	0	4.67925
OLEEUCl010426:Contig1	2	0	0	0	4.67925	Q9LXT9	CALS3_ARATH	Callose synthase 3 OS=Arabidopsis thaliana GN=CALS3 PE=3 SV=2	1e-27	263
OLEEUCl010429:Contig1	2	0	0	0	4.67925
OLEEUCl010432:Contig1	3	0	0	0	7.01888	Q54I56	SMC6_DICDI	Structural maintenance of chromosomes protein 6 OS=Dictyostelium discoideum GN=smc6 PE=3 SV=1	0.0005	99
OLEEUCl010436:Contig1	2	0	0	0	4.67925
OLEEUCl010439:Contig1	2	1	0	0	4.0127
OLEEUCl010442:Contig1	6	0	0	0	14.0378	P19244	HSP41_PEA	22.7 kDa class IV heat shock protein OS=Pisum sativum GN=HSP22.7 PE=2 SV=1	3e-24	274
OLEEUCl010443:Contig1	3	0	0	0	7.01888
OLEEUCl010446:Contig1	2	0	0	0	4.67925
OLEEUCl010449:Contig1	2	0	0	0	4.67925
OLEEUCl010458:Contig1	2	0	0	0	4.67925
OLEEUCl010459:Contig1	2	0	0	0	4.67925
OLEEUCl010464:Contig1	3	0	1	0	5.65232	P24715	RUXG_MEDSA	Probable small nuclear ribonucleoprotein G OS=Medicago sativa GN=C29 PE=3 SV=1	2e-19	232
OLEEUCl010465:Contig3	8	2	7	4	4.49475	O22582	H2B_GOSHI	Histone H2B OS=Gossypium hirsutum GN=HIS2B PE=2 SV=3	1.96182e-39	452
OLEEUCl010465:Contig1	1	1	0	1	1.43267	O22582	H2B_GOSHI	Histone H2B OS=Gossypium hirsutum GN=HIS2B PE=2 SV=3	4e-19	229
OLEEUCl010465:Contig2	0	2	0	0	4.17668
OLEEUCl010465:Contig4	5	2	5	1	4.14073	O22582	H2B_GOSHI	Histone H2B OS=Gossypium hirsutum GN=HIS2B PE=2 SV=3	0	496
OLEEUCl010466:Contig1	2	0	0	0	4.67925
OLEEUCl010466:Contig2	0	1	0	1	1.84794
OLEEUCl010468:Contig1	2	1	2	0	2.91506
OLEEUCl010470:Contig3	18	10	17	5	10.9117	P35135	UBC4_SOLLC	Ubiquitin-conjugating enzyme E2-17 kDa OS=Solanum lycopersicum PE=2 SV=1	0	784
OLEEUCl010470:Contig1	16	4	4	5	12.8278	Q94F47	UBC28_ARATH	Ubiquitin carrier protein E2 28 OS=Arabidopsis thaliana GN=UBC28 PE=2 SV=1	1.99965e-37	431
OLEEUCl010470:Contig2	0	0	2	0	3.7571	P35132	UBC9_ARATH	SUMO-conjugating enzyme UBC9 OS=Arabidopsis thaliana GN=UBC9 PE=1 SV=1	1e-15	200
OLEEUCl010470:Contig4	7	6	10	1	7.79398	P35135	UBC4_SOLLC	Ubiquitin-conjugating enzyme E2-17 kDa OS=Solanum lycopersicum PE=2 SV=1	0	525
OLEEUCl010472:Contig1	3	0	0	0	7.01888	Q9ZWA6	MGP_ARATH	Zinc finger protein MAGPIE OS=Arabidopsis thaliana GN=MGP PE=1 SV=1	1e-22	260
OLEEUCl010475:Contig1	2	0	1	0	3.80292
OLEEUCl010478:Contig1	4	0	0	0	9.3585	Q9C8E7	GLR33_ARATH	Glutamate receptor 3.3 OS=Arabidopsis thaliana GN=GLR3.3 PE=2 SV=1	2e-12	171
OLEEUCl010478:Contig2	0	2	0	0	4.17668	Q9C8E7	GLR33_ARATH	Glutamate receptor 3.3 OS=Arabidopsis thaliana GN=GLR3.3 PE=2 SV=1	8.00141e-38	434
OLEEUCl010480:Contig1	3	3	6	4	0.613145
OLEEUCl010489:Contig1	2	0	2	1	2.58631
OLEEUCl010489:Contig2	0	0	2	0	3.7571
OLEEUCl010491:Contig1	0	1	4	0	5.99291
OLEEUCl010494:Contig1	2	0	0	0	4.67925	P22337	STAD_RICCO	Acyl-[acyl-carrier-protein] desaturase, chloroplastic OS=Ricinus communis PE=1 SV=1	9.99995e-36	415
OLEEUCl010503:Contig1	3	0	0	1	5.53336	P55195	PUR6_VIGAC	Phosphoribosylaminoimidazole carboxylase, chloroplastic (Fragment) OS=Vigna aconitifolia GN=PURKE PE=2 SV=1	2e-15	197
OLEEUCl010504:Contig1	2	0	0	0	4.67925
OLEEUCl010509:Contig1	2	0	0	0	4.67925
OLEEUCl010510:Contig1	2	0	0	0	4.67925
OLEEUCl010512:Contig1	2	0	0	0	4.67925
OLEEUCl010520:Contig1	4	0	0	0	9.3585
OLEEUCl010524:Contig1	2	0	0	0	4.67925	Q8LEB2	ADHL6_ARATH	Alcohol dehydrogenase-like 6 OS=Arabidopsis thaliana GN=At5g24760 PE=2 SV=2	3e-32	280
OLEEUCl010529:Contig3	0	1	3	0	4.47888
OLEEUCl010529:Contig1	2	1	1	0	2.64614
OLEEUCl010529:Contig2	0	1	5	0	7.58097
OLEEUCl010531:Contig1	7	0	0	0	16.3774
OLEEUCl010531:Contig2	0	1	1	0	1.96689
OLEEUCl010540:Contig3	0	2	0	0	4.17668
OLEEUCl010540:Contig1	4	8	9	7	0.864238
OLEEUCl010540:Contig2	4	17	13	15	4.75057
OLEEUCl010543:Contig1	8	0	0	0	18.717
OLEEUCl010551:Contig1	29	16	27	13	11.4291	P93447	EF1D_PIMBR	Elongation factor 1-delta OS=Pimpinella brachycarpa PE=2 SV=3	0	727
OLEEUCl010552:Contig1	6	4	0	0	12.6816	Q304B9	NCASE_ARATH	Neutral ceramidase OS=Arabidopsis thaliana GN=At2g38010 PE=2 SV=1	0	563
OLEEUCl010553:Contig1	6	10	3	9	3.80051	P93788	REMO_SOLTU	Remorin OS=Solanum tuberosum PE=1 SV=1	5e-08	134
OLEEUCl010556:Contig1	7	0	7	2	10.3494	P12360	CB11_SOLLC	Chlorophyll a-b binding protein 6A, chloroplastic OS=Solanum lycopersicum GN=CAB6A PE=2 SV=1	0	926
OLEEUCl010559:Contig1	2	0	1	0	3.80292	Q42698	GGPPS_CATRO	Geranylgeranyl pyrophosphate synthetase, chloroplastic OS=Catharanthus roseus GN=GGPS1 PE=3 SV=1	0	468
OLEEUCl010564:Contig1	2	0	0	0	4.67925
OLEEUCl010569:Contig1	6	0	0	0	14.0378
OLEEUCl010571:Contig1	3	6	2	2	2.98416
OLEEUCl010575:Contig1	3	0	4	0	7.63649
OLEEUCl010580:Contig1	19	0	1	0	40.6035	Q02764	RK24_TOBAC	50S ribosomal protein L24, chloroplastic OS=Nicotiana tabacum GN=RPL24 PE=1 SV=1	6e-16	198
OLEEUCl010583:Contig1	0	2	0	2	3.69587	O04066	ACBP_RICCO	Acyl-CoA-binding protein OS=Ricinus communis PE=3 SV=1	9e-23	261
OLEEUCl010583:Contig11	0	0	0	7	12.3172	O04066	ACBP_RICCO	Acyl-CoA-binding protein OS=Ricinus communis PE=3 SV=1	6e-12	117
OLEEUCl010583:Contig6	1	2	0	10	11.2258	O04066	ACBP_RICCO	Acyl-CoA-binding protein OS=Ricinus communis PE=3 SV=1	3e-27	300
OLEEUCl010583:Contig2	1	0	1	0	2.21818	O22643	ACBP_FRIAG	Acyl-CoA-binding protein OS=Fritillaria agrestis GN=ACABP PE=3 SV=1	0.001	97
OLEEUCl010583:Contig3	0	0	0	2	3.51919	O04066	ACBP_RICCO	Acyl-CoA-binding protein OS=Ricinus communis PE=3 SV=1	4e-07	126
OLEEUCl010583:Contig7	0	0	0	4	7.03838	O04066	ACBP_RICCO	Acyl-CoA-binding protein OS=Ricinus communis PE=3 SV=1	9e-23	261
OLEEUCl010583:Contig5	0	4	2	43	55.9817
OLEEUCl010583:Contig10	0	2	0	0	4.17668
OLEEUCl010583:Contig9	0	4	0	0	8.35336
OLEEUCl010583:Contig4	25	410	55	2126	2552.4	O04066	ACBP_RICCO	Acyl-CoA-binding protein OS=Ricinus communis PE=3 SV=1	2e-29	326
OLEEUCl010583:Contig8	0	8	1	15	17.5435	P57752	ACBP_ARATH	Acyl-CoA-binding protein OS=Arabidopsis thaliana GN=At1g31812 PE=1 SV=1	2e-10	155
OLEEUCl010586:Contig1	12	41	31	21	12.3862	Q8LGG8	USPAL_ARATH	Universal stress protein A-like protein OS=Arabidopsis thaliana GN=At3g01520 PE=1 SV=2	1e-06	127
OLEEUCl010588:Contig1	2	0	0	0	4.67925
OLEEUCl010590:Contig1	10	0	0	0	23.3963
OLEEUCl010596:Contig1	3	0	2	0	5.92123	O04164	C71A6_NEPRA	Cytochrome P450 71A6 (Fragment) OS=Nepeta racemosa GN=CYP71A6 PE=2 SV=1	1e-15	202
OLEEUCl010596:Contig2	13	0	21	0	37.2354	P37117	C71A4_SOLME	Cytochrome P450 71A4 OS=Solanum melongena GN=CYP71A4 PE=2 SV=1	0	1107
OLEEUCl010598:Contig1	4	0	4	3	4.85264	Q9LZX1	Y5175_ARATH	Uncharacterized protein At5g01750 OS=Arabidopsis thaliana GN=At5g01750 PE=1 SV=1	2e-15	199
OLEEUCl010600:Contig1	24	7	8	2	25.348
OLEEUCl010613:Contig1	4	0	0	0	9.3585
OLEEUCl010620:Contig1	2	0	0	0	4.67925
OLEEUCl010627:Contig1	2	0	0	0	4.67925
OLEEUCl010633:Contig3	5	0	0	0	11.6981
OLEEUCl010633:Contig1	16	4	25	1	28.5233	O49954	GCSP_SOLTU	Glycine dehydrogenase [decarboxylating], mitochondrial OS=Solanum tuberosum GN=GDCSP PE=2 SV=1	0	1668
OLEEUCl010633:Contig2	1	0	1	0	2.21818
OLEEUCl010633:Contig4	0	11	0	0	22.9717
OLEEUCl010634:Contig1	7	0	17	3	19.1028	Q9SND9	Y3028_ARATH	Uncharacterized acetyltransferase At3g50280 OS=Arabidopsis thaliana GN=At3g50280 PE=1 SV=1	6e-19	233
OLEEUCl010634:Contig2	4	1	25	2	28.0262	Q9SND9	Y3028_ARATH	Uncharacterized acetyltransferase At3g50280 OS=Arabidopsis thaliana GN=At3g50280 PE=1 SV=1	1e-27	310
OLEEUCl010639:Contig1	2	0	0	0	4.67925
OLEEUCl010640:Contig1	2	1	0	0	4.0127	O57809	1A1D_PYRHO	Putative 1-aminocyclopropane-1-carboxylate deaminase OS=Pyrococcus horikoshii GN=PH0054 PE=1 SV=2	3e-13	179
OLEEUCl010649:Contig1	5	0	3	1	6.92858	P54260	GCST_SOLTU	Aminomethyltransferase, mitochondrial OS=Solanum tuberosum GN=GDCST PE=2 SV=1	0	531
OLEEUCl010651:Contig1	11	5	5	3	6.83795	P0C7P7	Y1567_ARATH	Probable UDP-glucosyl transferase At1g05670 OS=Arabidopsis thaliana GN=At1g05670 PE=2 SV=1	0	668
OLEEUCl010651:Contig2	2	3	5	0	5.48228	P0C7P7	Y1567_ARATH	Probable UDP-glucosyl transferase At1g05670 OS=Arabidopsis thaliana GN=At1g05670 PE=2 SV=1	1e-33	356
OLEEUCl010652:Contig1	7	0	9	0	17.4652	Q9ZWQ9	FLS_CITUN	Flavonol synthase/flavanone 3-hydroxylase OS=Citrus unshiu GN=FLS PE=1 SV=1	6e-31	282
OLEEUCl010654:Contig1	10	0	0	1	20.3214	Q94A52	RH2_ARATH	DEAD-box ATP-dependent RNA helicase 2 OS=Arabidopsis thaliana GN=RH2 PE=2 SV=2	4e-17	212
OLEEUCl010654:Contig2	4	6	6	3	1.50246	P41380	IF4A3_NICPL	Eukaryotic initiation factor 4A-3 OS=Nicotiana plumbaginifolia PE=2 SV=1	0	1275
OLEEUCl010657:Contig1	3	1	0	0	5.8621	Q7Y1X1	EST_HEVBR	Esterase OS=Hevea brasiliensis PE=1 SV=1	0.0001	105
OLEEUCl010658:Contig3	3	3	4	3	0.235841	Q40401	CALR_NICPL	Calreticulin OS=Nicotiana plumbaginifolia GN=CAL1 PE=2 SV=1	2.99878e-38	437
OLEEUCl010658:Contig1	2	0	4	0	6.68368	P93508	CALR_RICCO	Calreticulin OS=Ricinus communis PE=2 SV=1	0	597
OLEEUCl010658:Contig5	0	2	3	0	4.95758	O04151	CALR1_ARATH	Calreticulin-1 OS=Arabidopsis thaliana GN=CRT1 PE=1 SV=1	0	492
OLEEUCl010658:Contig2	0	1	1	0	1.96689	P93508	CALR_RICCO	Calreticulin OS=Ricinus communis PE=2 SV=1	1.4013e-41	456
OLEEUCl010658:Contig4	2	0	0	0	4.67925
OLEEUCl010660:Contig3	2	0	0	0	4.67925
OLEEUCl010660:Contig1	1	1	0	0	2.42797	P30391	ATPI_EUGGR	ATP synthase a chain, chloroplastic OS=Euglena gracilis GN=atpI PE=3 SV=1	3e-08	136
OLEEUCl010660:Contig6	112	50	191	72	77.2789	P06286	ATPH_TOBAC	ATP synthase C chain OS=Nicotiana tabacum GN=atpH PE=3 SV=1	7e-25	287
OLEEUCl010660:Contig5	35	25	43	36	3.75379	P06355	RR2_TOBAC	30S ribosomal protein S2, chloroplastic OS=Nicotiana tabacum GN=rps2 PE=3 SV=1	0	1211
OLEEUCl010660:Contig2	0	0	3	0	5.63566	P69372	ATPI_TOBAC	ATP synthase a chain, chloroplastic OS=Nicotiana tabacum GN=atpI PE=3 SV=1	7.00005e-36	393
OLEEUCl010660:Contig4	1	0	1	0	2.21818
OLEEUCl010662:Contig1	3	0	2	2	3.39858	P64956	Y2253_MYCBO	Uncharacterized protein Mb2253c OS=Mycobacterium bovis GN=Mb2253c PE=4 SV=1	1e-11	167
OLEEUCl010662:Contig2	0	0	0	2	3.51919
OLEEUCl010663:Contig1	2	0	0	0	4.67925
OLEEUCl010664:Contig1	15	7	13	12	3.56353
OLEEUCl010664:Contig2	0	1	1	0	1.96689
OLEEUCl010665:Contig1	7	1	1	0	11.4664	O48788	Y2267_ARATH	Probable inactive receptor kinase At2g26730 OS=Arabidopsis thaliana GN=At2g26730 PE=1 SV=1	3e-30	328
OLEEUCl010665:Contig2	0	2	0	0	4.17668
OLEEUCl010667:Contig1	4	0	0	0	9.3585
OLEEUCl010667:Contig2	1	0	1	0	2.21818
OLEEUCl010674:Contig1	2	9	6	3	4.37984
OLEEUCl010674:Contig2	3	18	5	10	10.1229
OLEEUCl010675:Contig1	2	0	0	0	4.67925
OLEEUCl010677:Contig1	3	0	2	0	5.92123	P12357	PSAG_SPIOL	Photosystem I reaction center subunit V, chloroplastic OS=Spinacia oleracea GN=PSAG PE=1 SV=1	1e-38	397
OLEEUCl010685:Contig1	2	0	0	0	4.67925
OLEEUCl010686:Contig1	5	0	1	1	7.29443	Q94420	MEL26_CAEEL	Protein maternal effect lethal 26 OS=Caenorhabditis elegans GN=mel-26 PE=1 SV=2	3e-06	118
OLEEUCl010686:Contig2	0	0	1	1	1.63815
OLEEUCl010694:Contig1	4	0	1	0	7.62741	P34899	GLYM_PEA	Serine hydroxymethyltransferase, mitochondrial OS=Pisum sativum PE=1 SV=1	0	454
OLEEUCl010697:Contig1	2	0	0	0	4.67925
OLEEUCl010698:Contig1	4	0	0	0	9.3585
OLEEUCl010699:Contig1	2	4	0	0	7.52284
OLEEUCl010704:Contig1	3	0	0	0	7.01888
OLEEUCl010706:Contig1	2	4	2	1	2.01999	O05519	YDIF_BACSU	Uncharacterized ABC transporter ATP-binding protein ydiF OS=Bacillus subtilis GN=ydiF PE=3 SV=1	6e-26	291
OLEEUCl010709:Contig1	2	0	0	0	4.67925
OLEEUCl010716:Contig1	3	1	0	0	5.8621	Q96321	IMA1_ARATH	Importin subunit alpha-1 OS=Arabidopsis thaliana GN=KAP1 PE=2 SV=2	8e-16	201
OLEEUCl010717:Contig1	2	0	0	1	3.68396	Q2KNB9	HXK2_ORYSJ	Hexokinase-2 OS=Oryza sativa subsp. japonica GN=HXK2 PE=2 SV=1	2.99878e-38	437
OLEEUCl010717:Contig2	2	0	1	0	3.80292	P93834	HXK2_ARATH	Hexokinase-2 OS=Arabidopsis thaliana GN=HXK2 PE=1 SV=1	9e-34	356
OLEEUCl010718:Contig1	7	2	6	0	10.3833
OLEEUCl010718:Contig2	0	0	3	0	5.63566
OLEEUCl010731:Contig1	1	0	0	2	3.10393	Q9LX99	GRIMP_ARATH	Geminivirus Rep-interacting motor protein OS=Arabidopsis thaliana GN=GRIMP PE=1 SV=1	2e-28	310
OLEEUCl010731:Contig2	4	1	3	6	2.60177
OLEEUCl010732:Contig1	9	13	4	1	13.7319	P28551	TBB3_SOYBN	Tubulin beta chain (Fragment) OS=Glycine max GN=TUBB PE=2 SV=2	0	1471
OLEEUCl010732:Contig2	1	0	1	1	1.22289	P93176	TBB_HORVU	Tubulin beta chain OS=Hordeum vulgare GN=TUBB PE=2 SV=1	0	613
OLEEUCl010733:Contig1	2	1	1	2	0.655561	Q2V4F9	Y1301_ARATH	Uncharacterized membrane protein At1g63010 OS=Arabidopsis thaliana GN=At1g63010 PE=1 SV=1	2e-30	327
OLEEUCl010736:Contig1	9	7	1	0	16.2475	O04905	UMPK_ARATH	Uridylate kinase OS=Arabidopsis thaliana GN=PYR6 PE=1 SV=1	0	614
OLEEUCl010738:Contig1	3	0	0	0	7.01888	O49954	GCSP_SOLTU	Glycine dehydrogenase [decarboxylating], mitochondrial OS=Solanum tuberosum GN=GDCSP PE=2 SV=1	8e-35	365
OLEEUCl010738:Contig2	3	1	0	0	5.8621	O49954	GCSP_SOLTU	Glycine dehydrogenase [decarboxylating], mitochondrial OS=Solanum tuberosum GN=GDCSP PE=2 SV=1	2.00386e-38	439
OLEEUCl010744:Contig1	2	3	1	2	1.0969	Q8LGI2	SCPDH_ARATH	Probable mitochondrial saccharopine dehydrogenase At5g39410 OS=Arabidopsis thaliana GN=At5g39410 PE=1 SV=2	2e-17	215
OLEEUCl010749:Contig3	71	5	120	25	118.01	Q40459	PSBO_TOBAC	Oxygen-evolving enhancer protein 1, chloroplastic OS=Nicotiana tabacum GN=PSBO PE=2 SV=1	0	1518
OLEEUCl010749:Contig7	4	0	3	0	8.09756	P26320	PSBO_SOLTU	Oxygen-evolving enhancer protein 1, chloroplastic OS=Solanum tuberosum GN=PSBO PE=2 SV=1	1e-34	363
OLEEUCl010749:Contig1	3	0	0	0	7.01888	Q40459	PSBO_TOBAC	Oxygen-evolving enhancer protein 1, chloroplastic OS=Nicotiana tabacum GN=PSBO PE=2 SV=1	0	462
OLEEUCl010749:Contig6	0	0	1	1	1.63815
OLEEUCl010749:Contig5	0	0	2	0	3.7571	P26320	PSBO_SOLTU	Oxygen-evolving enhancer protein 1, chloroplastic OS=Solanum tuberosum GN=PSBO PE=2 SV=1	1e-07	131
OLEEUCl010749:Contig2	2	0	5	0	8.03017	P26320	PSBO_SOLTU	Oxygen-evolving enhancer protein 1, chloroplastic OS=Solanum tuberosum GN=PSBO PE=2 SV=1	0	507
OLEEUCl010749:Contig4	4	0	3	0	8.09756	P26320	PSBO_SOLTU	Oxygen-evolving enhancer protein 1, chloroplastic OS=Solanum tuberosum GN=PSBO PE=2 SV=1	1e-07	130
OLEEUCl010749:Contig8	0	0	4	0	7.51421	Q40459	PSBO_TOBAC	Oxygen-evolving enhancer protein 1, chloroplastic OS=Nicotiana tabacum GN=PSBO PE=2 SV=1	1e-15	200
OLEEUCl010752:Contig3	4	16	11	12	4.29509
OLEEUCl010752:Contig1	0	2	0	0	4.17668	Q9P787	YNY3_SCHPO	UPF0347 membrane protein C1711.03 OS=Schizosaccharomyces pombe GN=SPBC1711.03 PE=2 SV=1	7e-07	124
OLEEUCl010752:Contig5	4	6	5	2	2.43304
OLEEUCl010752:Contig2	11	27	16	38	8.73181	Q7SXW4	POB_DANRE	Protein pob OS=Danio rerio GN=pob PE=2 SV=1	0	498
OLEEUCl010752:Contig4	0	1	0	1	1.84794	Q5U2V8	TM111_RAT	Transmembrane protein 111 OS=Rattus norvegicus GN=Tmem111 PE=2 SV=3	0.0002	103
OLEEUCl010754:Contig1	2	1	0	3	3.29149	O23755	EF2_BETVU	Elongation factor 2 OS=Beta vulgaris PE=2 SV=1	0	630
OLEEUCl010762:Contig1	3	2	0	1	4.20027
OLEEUCl010765:Contig1	6	1	0	1	9.39546
OLEEUCl010766:Contig1	2	0	0	0	4.67925
OLEEUCl010769:Contig3	1	0	0	1	2.09922
OLEEUCl010769:Contig1	6	0	1	1	9.18568
OLEEUCl010769:Contig2	0	7	0	0	14.6184
OLEEUCl010772:Contig1	3	0	0	0	7.01888
OLEEUCl010776:Contig1	3	4	1	0	6.00568	Q0WUU6	PLT4_ARATH	Probable polyol transporter 4 OS=Arabidopsis thaliana GN=PLT4 PE=2 SV=1	5e-37	388
OLEEUCl010777:Contig1	2	0	0	0	4.67925
OLEEUCl010782:Contig1	2	0	0	0	4.67925	Q03460	GLSN_MEDSA	Glutamate synthase [NADH], amyloplastic OS=Medicago sativa PE=1 SV=1	6e-32	273
OLEEUCl010785:Contig1	2	0	0	0	4.67925
OLEEUCl010792:Contig3	2	1	4	0	4.63032	Q9ZNV9	AHP1_ARATH	Histidine-containing phosphotransfer protein 1 OS=Arabidopsis thaliana GN=AHP1 PE=1 SV=1	6e-14	185
OLEEUCl010792:Contig1	2	0	1	0	3.80292	Q9ZNV9	AHP1_ARATH	Histidine-containing phosphotransfer protein 1 OS=Arabidopsis thaliana GN=AHP1 PE=1 SV=1	1e-13	183
OLEEUCl010792:Contig2	6	3	1	2	4.94563	Q9ZNV9	AHP1_ARATH	Histidine-containing phosphotransfer protein 1 OS=Arabidopsis thaliana GN=AHP1 PE=1 SV=1	1.4013e-41	460
OLEEUCl010793:Contig1	4	0	0	0	9.3585
OLEEUCl010796:Contig1	4	0	2	0	7.60583
OLEEUCl010810:Contig1	3	0	2	0	5.92123	P12617	DCMC_ANSAN	Malonyl-CoA decarboxylase, mitochondrial OS=Anser anser anser GN=MLYCD PE=1 SV=2	5e-30	288
OLEEUCl010816:Contig1	2	0	0	0	4.67925
OLEEUCl010816:Contig2	2	0	0	0	4.67925
OLEEUCl010817:Contig3	0	0	2	0	3.7571	A1L4Y2	ADHL3_ARATH	Alcohol dehydrogenase-like 3 OS=Arabidopsis thaliana GN=At1g32780 PE=2 SV=1	1e-10	156
OLEEUCl010817:Contig7	0	2	0	0	4.17668
OLEEUCl010817:Contig1	73	0	166	0	270.439	P11766	ADHX_HUMAN	Alcohol dehydrogenase class-3 OS=Homo sapiens GN=ADH5 PE=1 SV=4	0	760
OLEEUCl010817:Contig6	1	0	0	1	2.09922	P73138	FRMA_SYNY3	S-(hydroxymethyl)glutathione dehydrogenase OS=Synechocystis sp. (strain PCC 6803) GN=frmA PE=3 SV=1	5e-15	194
OLEEUCl010817:Contig5	0	23	1	44	57.642	Q0V7W6	ADHL5_ARATH	Alcohol dehydrogenase-like 5 OS=Arabidopsis thaliana GN=At4g22110 PE=2 SV=1	6e-36	380
OLEEUCl010817:Contig2	0	8	0	16	22.8212	P11766	ADHX_HUMAN	Alcohol dehydrogenase class-3 OS=Homo sapiens GN=ADH5 PE=1 SV=4	0	498
OLEEUCl010817:Contig4	0	0	2	0	3.7571	A1L4Y2	ADHL3_ARATH	Alcohol dehydrogenase-like 3 OS=Arabidopsis thaliana GN=At1g32780 PE=2 SV=1	2e-15	197
OLEEUCl010821:Contig1	5	1	4	0	7.69104
OLEEUCl010828:Contig1	3	0	0	0	7.01888
OLEEUCl001083:Contig1	2	0	0	0	4.67925
OLEEUCl010831:Contig1	2	0	0	0	4.67925
OLEEUCl010832:Contig1	11	12	5	6	5.96528	Q3BAI2	YCX91_PHAAO	Uncharacterized protein ORF91 OS=Phalaenopsis aphrodite subsp. formosana PE=4 SV=1	1e-22	260
OLEEUCl010835:Contig1	2	0	5	0	8.03017	Q9XGV9	COMT2_OCIBA	Caffeic acid 3-O-methyltransferase 2 OS=Ocimum basilicum GN=COMT2 PE=2 SV=1	0	610
OLEEUCl010839:Contig1	2	0	0	0	4.67925	Q9LMP1	WAK2_ARATH	Wall-associated receptor kinase 2 OS=Arabidopsis thaliana GN=WAK2 PE=1 SV=1	3e-12	170
OLEEUCl010842:Contig1	3	0	0	0	7.01888
OLEEUCl010845:Contig1	2	0	0	0	4.67925
OLEEUCl010852:Contig3	14	36	16	30	9.25031	Q96372	CDC48_CAPAN	Cell division cycle protein 48 homolog OS=Capsicum annuum GN=CAFP PE=2 SV=1	0	3296
OLEEUCl010852:Contig1	6	8	9	22	5.37576	P54774	CDC48_SOYBN	Cell division cycle protein 48 homolog OS=Glycine max GN=CDC48 PE=2 SV=1	3e-08	136
OLEEUCl010852:Contig2	0	3	1	2	2.90788	P54774	CDC48_SOYBN	Cell division cycle protein 48 homolog OS=Glycine max GN=CDC48 PE=2 SV=1	9e-34	356
OLEEUCl010857:Contig1	2	0	0	0	4.67925	Q9ZU11	ATB15_ARATH	Homeobox-leucine zipper protein ATHB-15 OS=Arabidopsis thaliana GN=ATHB-15 PE=1 SV=1	4e-26	290
OLEEUCl010859:Contig1	2	0	2	1	2.58631
OLEEUCl001087:Contig1	3	1	1	1	1.99048
OLEEUCl010873:Contig1	2	2	0	0	4.85593
OLEEUCl010874:Contig1	2	0	0	0	4.67925
OLEEUCl010878:Contig1	3	1	2	0	4.10943	P31300	CYSKP_CAPAN	Cysteine synthase, chloroplastic/chromoplastic OS=Capsicum annuum PE=2 SV=1	8e-34	358
OLEEUCl010882:Contig1	4	0	0	0	9.3585
OLEEUCl010886:Contig3	0	0	1	1	1.63815
OLEEUCl010886:Contig1	2	0	0	0	4.67925
OLEEUCl010886:Contig2	1	3	2	5	1.47051	Q9D8V0	HM13_MOUSE	Minor histocompatibility antigen H13 OS=Mus musculus GN=Hm13 PE=1 SV=1	0	517
OLEEUCl010890:Contig1	7	0	1	0	13.9074	Q8LEM8	RL373_ARATH	60S ribosomal protein L37-3 OS=Arabidopsis thaliana GN=RPL37C PE=3 SV=1	4e-21	247
OLEEUCl010890:Contig2	0	1	3	1	2.62884	Q8LEM8	RL373_ARATH	60S ribosomal protein L37-3 OS=Arabidopsis thaliana GN=RPL37C PE=3 SV=1	8e-32	339
OLEEUCl010911:Contig1	3	5	13	7	3.71472	P62981	RS27A_SOLTU	40S ribosomal protein S27a OS=Solanum tuberosum GN=UBI3 PE=3 SV=1	3e-12	170
OLEEUCl010913:Contig1	2	0	0	0	4.67925
OLEEUCl010915:Contig1	2	0	0	0	4.67925
OLEEUCl010916:Contig1	3	0	2	0	5.92123
OLEEUCl010920:Contig1	14	1	8	4	13.8309	Q9ZU11	ATB15_ARATH	Homeobox-leucine zipper protein ATHB-15 OS=Arabidopsis thaliana GN=ATHB-15 PE=1 SV=1	7e-14	184
OLEEUCl010926:Contig1	1	0	5	1	5.45014	O65781	GALE2_CYATE	UDP-glucose 4-epimerase GEPI48 OS=Cyamopsis tetragonoloba PE=2 SV=1	0	636
OLEEUCl010926:Contig2	4	1	4	2	2.4265	O65781	GALE2_CYATE	UDP-glucose 4-epimerase GEPI48 OS=Cyamopsis tetragonoloba PE=2 SV=1	0	753
OLEEUCl010929:Contig1	13	8	23	9	7.2621	Q71H73	H33_VITVI	Histone H3.3 OS=Vitis vinifera PE=2 SV=3	0	646
OLEEUCl010929:Contig2	6	4	7	6	0.727665	Q71H73	H33_VITVI	Histone H3.3 OS=Vitis vinifera PE=2 SV=3	0	679
OLEEUCl010931:Contig1	2	0	2	0	4.43636	Q6DE58	CL044_XENLA	UPF0453 protein C12orf44 homolog OS=Xenopus laevis PE=2 SV=1	7e-06	115
OLEEUCl010933:Contig1	3	0	0	0	7.01888	Q67W65	TAF1_ORYSJ	Transcription initiation factor TFIID subunit 1 OS=Oryza sativa subsp. japonica GN=TAF1 PE=2 SV=1	1e-24	277
OLEEUCl010934:Contig1	3	3	0	2	4.31286
OLEEUCl010938:Contig3	0	0	1	1	1.63815
OLEEUCl010938:Contig1	4	1	8	16	9.74735	Q9SMC4	DAD1_SOLLC	Defender against cell death 1 OS=Solanum lycopersicum GN=DAD1 PE=3 SV=1	0	534
OLEEUCl010938:Contig2	3	0	0	0	7.01888	Q9SMC4	DAD1_SOLLC	Defender against cell death 1 OS=Solanum lycopersicum GN=DAD1 PE=3 SV=1	1e-05	114
OLEEUCl010941:Contig3	3	0	4	0	7.63649	P24008	S5A1_RAT	3-oxo-5-alpha-steroid 4-dehydrogenase 1 OS=Rattus norvegicus GN=Srd5a1 PE=1 SV=2	7e-07	108
OLEEUCl010941:Contig1	4	0	5	5	5.46556
OLEEUCl010941:Contig2	0	1	1	0	1.96689
OLEEUCl010942:Contig1	2	0	0	0	4.67925
OLEEUCl010948:Contig1	5	2	1	8	5.43977	P42798	R15A1_ARATH	40S ribosomal protein S15a-1 OS=Arabidopsis thaliana GN=RPS15AA PE=2 SV=2	0	610
OLEEUCl010950:Contig1	4	0	1	0	7.62741	Q9ZR72	MDR1_ARATH	Multidrug resistance protein 1 OS=Arabidopsis thaliana GN=MDR1 PE=1 SV=1	0	462
OLEEUCl010952:Contig1	2	5	6	0	7.40597
OLEEUCl010953:Contig1	2	0	2	0	4.43636
OLEEUCl010955:Contig1	5	0	0	0	11.6981
OLEEUCl010955:Contig2	1	0	2	1	1.85633	O23006	LYM2_ARATH	LysM domain-containing GPI-anchored protein 2 OS=Arabidopsis thaliana GN=At2g17120 PE=1 SV=1	1e-27	264
OLEEUCl010956:Contig1	7	0	0	0	16.3774	P25864	RK9_ARATH	50S ribosomal protein L9, chloroplastic OS=Arabidopsis thaliana GN=RPL9 PE=1 SV=1	3e-14	187
OLEEUCl010959:Contig1	4	0	0	0	9.3585
OLEEUCl010960:Contig1	4	0	2	0	7.60583
OLEEUCl010961:Contig1	3	1	0	0	5.8621	Q3EDL4	Y1154_ARATH	Putative serine/threonine-protein kinase At1g01540 OS=Arabidopsis thaliana GN=At1g01540 PE=1 SV=2	4e-23	264
OLEEUCl010962:Contig1	4	1	1	0	5.81562	O49884	RL30_LUPLU	60S ribosomal protein L30 OS=Lupinus luteus GN=RPL30 PE=3 SV=1	1.96182e-39	447
OLEEUCl010962:Contig2	1	0	1	0	2.21818	Q9C8F7	RL301_ARATH	Putative 60S ribosomal protein L30-1 OS=Arabidopsis thaliana GN=RPL30A PE=3 SV=1	9e-12	166
OLEEUCl010963:Contig1	2	0	0	2	4.19844
OLEEUCl010966:Contig1	2	0	0	1	3.68396	Q8VY21	TLP3_ARATH	Tubby-like F-box protein 3 OS=Arabidopsis thaliana GN=TULP3 PE=2 SV=1	0	477
OLEEUCl010967:Contig1	2	0	0	0	4.67925	Q058P4	PUB30_ARATH	U-box domain-containing protein 30 OS=Arabidopsis thaliana GN=PUB30 PE=2 SV=1	5e-24	272
OLEEUCl010975:Contig1	3	5	9	3	2.85651
OLEEUCl010975:Contig2	3	4	4	6	0.221817
OLEEUCl010979:Contig1	15	0	107	0	170.49	O65100	FRI3_VIGUN	Ferritin-3, chloroplastic OS=Vigna unguiculata PE=2 SV=1	0	762
OLEEUCl010981:Contig1	3	2	2	0	4.05606	Q8GW72	FUCO1_ARATH	Alpha-L-fucosidase 1 OS=Arabidopsis thaliana GN=FUC1 PE=1 SV=1	0	664
OLEEUCl010983:Contig1	3	0	0	0	7.01888
OLEEUCl010986:Contig1	4	0	0	0	9.3585
OLEEUCl010988:Contig1	2	0	0	0	4.67925	Q9LTR9	NMT1_ARATH	Glycylpeptide N-tetradecanoyltransferase 1 OS=Arabidopsis thaliana GN=NMT1 PE=1 SV=2	5e-32	341
OLEEUCl001099:Contig1	3	0	0	0	7.01888
OLEEUCl010990:Contig1	8	0	0	0	18.717
OLEEUCl010997:Contig1	2	0	0	0	4.67925	P42784	CTPA_SYNP2	Carboxyl-terminal-processing protease OS=Synechococcus sp. (strain ATCC 27264 / PCC 7002 / PR-6) GN=ctpA PE=3 SV=2	5e-13	177
OLEEUCl010999:Contig1	2	0	0	0	4.67925
OLEEUCl001100:Contig1	3	0	0	0	7.01888
OLEEUCl011002:Contig1	2	0	0	0	4.67925	Q8VY21	TLP3_ARATH	Tubby-like F-box protein 3 OS=Arabidopsis thaliana GN=TULP3 PE=2 SV=1	6e-24	271
OLEEUCl011003:Contig1	8	0	0	0	18.717	Q70DU8	AL3H1_ARATH	Aldehyde dehydrogenase family 3 member H1 OS=Arabidopsis thaliana GN=ALDH3H1 PE=2 SV=2	1.96182e-39	447
OLEEUCl011005:Contig1	6	3	0	1	9.10775	Q43117	KPYA_RICCO	Pyruvate kinase isozyme A, chloroplastic OS=Ricinus communis PE=1 SV=1	0	696
OLEEUCl011007:Contig1	2	0	0	0	4.67925	P27061	PPA1_SOLLC	Acid phosphatase 1 OS=Solanum lycopersicum GN=APS1 PE=2 SV=1	9e-22	252
OLEEUCl011009:Contig1	3	0	5	0	8.77617
OLEEUCl011010:Contig1	9	0	0	0	21.0566	Q9FIA0	CNGT2_ARATH	Cytokinin-N-glucosyltransferase 2 OS=Arabidopsis thaliana GN=UGT76C2 PE=1 SV=1	1e-16	198
OLEEUCl011013:Contig1	2	0	2	0	4.43636
OLEEUCl011017:Contig1	7	4	2	3	4.173	Q6P6Z8	ODO1_XENLA	2-oxoglutarate dehydrogenase E1 component, mitochondrial OS=Xenopus laevis GN=ogdh PE=2 SV=1	8.40779e-40	456
OLEEUCl011019:Contig3	14	23	15	19	2.42402	P36181	HSP80_SOLLC	Heat shock cognate protein 80 OS=Solanum lycopersicum GN=HSC80 PE=2 SV=1	0	1390
OLEEUCl011019:Contig7	3	6	2	5	1.97831	P36181	HSP80_SOLLC	Heat shock cognate protein 80 OS=Solanum lycopersicum GN=HSC80 PE=2 SV=1	5e-18	220
OLEEUCl011019:Contig1	16	13	18	21	0.803448	P36181	HSP80_SOLLC	Heat shock cognate protein 80 OS=Solanum lycopersicum GN=HSC80 PE=2 SV=1	0	697
OLEEUCl011019:Contig6	0	0	1	5	6.7764	Q0J4P2	HSP81_ORYSJ	Heat shock protein 81-1 OS=Oryza sativa subsp. japonica GN=HSP81-1 PE=2 SV=2	0	592
OLEEUCl011019:Contig5	5	5	0	0	12.1398	P55737	HSP82_ARATH	Heat shock protein 81-2 OS=Arabidopsis thaliana GN=HSP81-2 PE=1 SV=1	3e-21	243
OLEEUCl011019:Contig2	6	5	9	15	2.50756	P36181	HSP80_SOLLC	Heat shock cognate protein 80 OS=Solanum lycopersicum GN=HSC80 PE=2 SV=1	0	1116
OLEEUCl011019:Contig4	3	2	0	2	3.81815	P36181	HSP80_SOLLC	Heat shock cognate protein 80 OS=Solanum lycopersicum GN=HSC80 PE=2 SV=1	8.40779e-40	451
OLEEUCl011021:Contig1	2	1	3	0	3.64836
OLEEUCl011023:Contig1	2	0	1	0	3.80292
OLEEUCl011028:Contig1	9	6	9	4	3.49451	P48599	IF4E1_ORYSJ	Eukaryotic translation initiation factor 4E-1 OS=Oryza sativa subsp. japonica GN=Os01g0970400 PE=2 SV=1	0	813
OLEEUCl011028:Contig2	3	0	3	2	3.6835
OLEEUCl011034:Contig1	2	0	0	0	4.67925
OLEEUCl011043:Contig1	2	0	0	0	4.67925
OLEEUCl011044:Contig1	3	2	0	2	3.81815	Q09172	PP2C2_SCHPO	Protein phosphatase 2C homolog 2 OS=Schizosaccharomyces pombe GN=ptc2 PE=2 SV=1	8e-17	212
OLEEUCl011045:Contig1	2	1	0	0	4.0127	O22478	IMA_SOLLC	Importin subunit alpha OS=Solanum lycopersicum PE=2 SV=2	1e-24	277
OLEEUCl011046:Contig1	3	0	0	0	7.01888	Q9FJ70	FIMB3_ARATH	Putative fimbrin-like protein 3 OS=Arabidopsis thaliana GN=FIM3 PE=3 SV=1	4e-21	246
OLEEUCl011047:Contig1	3	0	0	0	7.01888
OLEEUCl011051:Contig1	6	5	3	8	1.95869	Q9M015	Y5161_ARATH	Uncharacterized protein At5g01610 OS=Arabidopsis thaliana GN=At5g01610 PE=1 SV=1	7.00005e-36	421
OLEEUCl011053:Contig1	10	84	12	132	117.713
OLEEUCl011053:Contig11	0	2	0	0	4.17668
OLEEUCl011053:Contig6	11	141	0	32	196.894	P20238	MT1_MIMGU	Metallothionein-like protein 1 OS=Mimulus guttatus PE=3 SV=1	3e-22	261
OLEEUCl011053:Contig2	0	8	0	1	13.937	P20238	MT1_MIMGU	Metallothionein-like protein 1 OS=Mimulus guttatus PE=3 SV=1	1e-18	226
OLEEUCl011053:Contig3	0	2	0	0	4.17668	P20238	MT1_MIMGU	Metallothionein-like protein 1 OS=Mimulus guttatus PE=3 SV=1	4e-06	117
OLEEUCl011053:Contig7	0	0	0	2	3.51919
OLEEUCl011053:Contig5	17	128	30	215	163.447	P20238	MT1_MIMGU	Metallothionein-like protein 1 OS=Mimulus guttatus PE=3 SV=1	9e-19	230
OLEEUCl011053:Contig10	0	0	0	2	3.51919
OLEEUCl011053:Contig9	0	0	1	1	1.63815
OLEEUCl011053:Contig4	0	1	3	37	50.6741	P20238	MT1_MIMGU	Metallothionein-like protein 1 OS=Mimulus guttatus PE=3 SV=1	4e-13	179
OLEEUCl011053:Contig8	0	11	0	0	22.9717	Q40410	MT2_NICPL	Metallothionein-like protein type 2 OS=Nicotiana plumbaginifolia PE=3 SV=1	2e-05	112
OLEEUCl011054:Contig1	4	1	0	0	7.8372
OLEEUCl011054:Contig2	0	1	0	1	1.84794
OLEEUCl011056:Contig1	7	0	0	0	16.3774	Q8GUI4	UGPI6_ARATH	Uncharacterized GPI-anchored protein At1g61900 OS=Arabidopsis thaliana GN=At1g61900 PE=1 SV=1	1e-23	269
OLEEUCl011060:Contig1	3	0	2	1	3.78069	Q43793	G6PDC_TOBAC	Glucose-6-phosphate 1-dehydrogenase, chloroplastic OS=Nicotiana tabacum PE=2 SV=1	0	579
OLEEUCl011060:Contig2	0	0	3	0	5.63566	Q43839	G6PDC_SOLTU	Glucose-6-phosphate 1-dehydrogenase, chloroplastic OS=Solanum tuberosum PE=1 SV=1	4e-11	160
OLEEUCl011064:Contig1	7	6	31	8	17.5378	P46573	APK1B_ARATH	Protein kinase APK1B, chloroplastic OS=Arabidopsis thaliana GN=APK1B PE=2 SV=2	0	1021
OLEEUCl011065:Contig3	3	0	1	0	5.65232	Q9SE93	PNAE_RAUSE	Polyneuridine-aldehyde esterase OS=Rauvolfia serpentina GN=PNAE PE=1 SV=1	4e-05	109
OLEEUCl011065:Contig1	8	4	59	187	190.398	Q9SE93	PNAE_RAUSE	Polyneuridine-aldehyde esterase OS=Rauvolfia serpentina GN=PNAE PE=1 SV=1	0	730
OLEEUCl011065:Contig5	1	1	1	0	1.55163
OLEEUCl011065:Contig2	0	2	2	0	3.93379
OLEEUCl011065:Contig4	0	0	2	4	5.28571	Q9SE93	PNAE_RAUSE	Polyneuridine-aldehyde esterase OS=Rauvolfia serpentina GN=PNAE PE=1 SV=1	5e-12	168
OLEEUCl011070:Contig1	3	0	0	0	7.01888
OLEEUCl011074:Contig1	2	0	0	0	4.67925
OLEEUCl011076:Contig1	3	0	1	0	5.65232
OLEEUCl011077:Contig1	2	0	1	1	2.3174	Q7DLR9	PSB4_ARATH	Proteasome subunit beta type-4 OS=Arabidopsis thaliana GN=PBG1 PE=1 SV=2	1e-11	165
OLEEUCl001108:Contig3	1	2	6	5	2.40205	P06382	RK14_TOBAC	50S ribosomal protein L14, chloroplastic OS=Nicotiana tabacum GN=rpl14 PE=3 SV=2	1e-35	374
OLEEUCl001108:Contig7	0	5	3	2	4.7418
OLEEUCl001108:Contig1	0	0	2	0	3.7571	Q6EW15	RK14_NYMAL	50S ribosomal protein L14, chloroplastic OS=Nymphaea alba GN=rpl14 PE=3 SV=1	5e-23	263
OLEEUCl001108:Contig6	1	3	6	3	2.06858	Q2VEE2	RR3_SOLTU	30S ribosomal protein S3, chloroplastic OS=Solanum tuberosum GN=rps3 PE=3 SV=1	0	631
OLEEUCl001108:Contig5	3	0	1	3	4.03451
OLEEUCl001108:Contig2	79	45	198	148	61.9601	A0A372	RK14_COFAR	50S ribosomal protein L14, chloroplastic OS=Coffea arabica GN=rpl14 PE=3 SV=1	0	524
OLEEUCl001108:Contig4	2	1	3	5	1.51201	Q1KXS1	RK16_HELAN	50S ribosomal protein L16, chloroplastic OS=Helianthus annuus GN=rpl16 PE=3 SV=1	0	640
OLEEUCl011080:Contig1	3	0	1	1	3.80227	Q43716	UFOG_PETHY	Anthocyanidin 3-O-glucosyltransferase OS=Petunia hybrida GN=RT PE=2 SV=1	5e-21	246
OLEEUCl011082:Contig3	3	0	9	0	14.1905	P16059	PSBP_PEA	Oxygen-evolving enhancer protein 2, chloroplastic OS=Pisum sativum GN=PSBP PE=1 SV=1	6e-21	245
OLEEUCl011082:Contig1	4	0	8	4	7.4253	P93566	PSBP_SOLTU	Oxygen-evolving enhancer protein 2, chloroplastic OS=Solanum tuberosum GN=PSBP PE=2 SV=1	0	839
OLEEUCl011082:Contig2	12	0	16	3	21.6055	Q7DM39	PSBP1_TOBAC	Oxygen-evolving enhancer protein 2-1, chloroplastic OS=Nicotiana tabacum GN=PSBP1 PE=3 SV=2	0	1031
OLEEUCl011082:Contig4	2	0	3	1	3.31962	Q7DM39	PSBP1_TOBAC	Oxygen-evolving enhancer protein 2-1, chloroplastic OS=Nicotiana tabacum GN=PSBP1 PE=3 SV=2	6e-08	133
OLEEUCl011085:Contig1	2	0	0	0	4.67925
OLEEUCl011085:Contig2	4	3	4	3	0.623326	P42027	NDUS7_BRAOL	NADH-ubiquinone oxidoreductase 20 kDa subunit, mitochondrial OS=Brassica oleracea PE=2 SV=1	0	779
OLEEUCl011088:Contig1	2	1	1	0	2.64614	Q2MHE4	HT1_ARATH	Serine/threonine-protein kinase HT1 OS=Arabidopsis thaliana GN=HT1 PE=1 SV=1	4e-08	135
OLEEUCl011091:Contig1	3	1	2	0	4.10943
OLEEUCl011093:Contig1	3	0	0	0	7.01888	Q9LT35	NEK6_ARATH	Serine/threonine-protein kinase Nek6 OS=Arabidopsis thaliana GN=NEK6 PE=2 SV=1	2e-07	129
OLEEUCl011096:Contig1	11	3	3	1	11.901	Q708Y0	EBF2_ARATH	EIN3-binding F-box protein 2 OS=Arabidopsis thaliana GN=EBF2 PE=1 SV=1	2e-14	189
OLEEUCl011097:Contig1	2	4	0	0	7.52284
OLEEUCl011098:Contig1	8	3	0	1	12.477
OLEEUCl011099:Contig3	3	0	0	2	5.68332
OLEEUCl011099:Contig1	5	9	2	7	4.31599	Q9GFN5	RR7_ACOCL	30S ribosomal protein S7, chloroplastic OS=Acorus calamus GN=rps7-A PE=3 SV=1	0	759
OLEEUCl011099:Contig2	3	0	1	0	5.65232	Q0G9J5	RR12_LIRTU	30S ribosomal protein S12, chloroplastic OS=Liriodendron tulipifera GN=rps12-A PE=3 SV=1	1e-30	330
OLEEUCl011099:Contig4	0	0	0	2	3.51919
OLEEUCl011108:Contig1	3	0	0	0	7.01888	P42730	HS101_ARATH	Heat shock protein 101 OS=Arabidopsis thaliana GN=HSP101 PE=2 SV=2	4e-12	169
OLEEUCl011111:Contig1	2	0	0	0	4.67925
OLEEUCl011115:Contig3	16	18	19	2	18.0303	Q9LYT3	TT12_ARATH	Protein TRANSPARENT TESTA 12 OS=Arabidopsis thaliana GN=TT12 PE=2 SV=1	0	524
OLEEUCl011115:Contig1	1	2	5	0	5.51871	Q9LYT3	TT12_ARATH	Protein TRANSPARENT TESTA 12 OS=Arabidopsis thaliana GN=TT12 PE=2 SV=1	3e-06	118
OLEEUCl011115:Contig2	54	11	15	0	79.1566	Q9LYT3	TT12_ARATH	Protein TRANSPARENT TESTA 12 OS=Arabidopsis thaliana GN=TT12 PE=2 SV=1	0	632
OLEEUCl011116:Contig1	5	1	0	0	9.88633
OLEEUCl011118:Contig1	2	0	0	0	4.67925
OLEEUCl011122:Contig1	3	0	0	0	7.01888	Q2QMH1	NEK2_ORYSJ	Serine/threonine-protein kinase Nek2 OS=Oryza sativa subsp. japonica GN=NEK2 PE=2 SV=1	5e-05	108
OLEEUCl011123:Contig1	4	0	0	0	9.3585
OLEEUCl011125:Contig1	1	0	3	0	4.73017	Q9LYT3	TT12_ARATH	Protein TRANSPARENT TESTA 12 OS=Arabidopsis thaliana GN=TT12 PE=2 SV=1	1e-09	147
OLEEUCl011133:Contig1	9	0	1	0	18.2452
OLEEUCl011133:Contig2	0	0	0	2	3.51919	Q07510	FABH_SPIOL	3-oxoacyl-[acyl-carrier-protein] synthase III, chloroplastic OS=Spinacia oleracea PE=1 SV=1	9.94922e-39	281
OLEEUCl011135:Contig1	9	1	1	0	15.4991	Q38931	FKB70_ARATH	70 kDa peptidyl-prolyl isomerase OS=Arabidopsis thaliana GN=ROF1 PE=1 SV=2	0	701
OLEEUCl011138:Contig1	2	1	0	0	4.0127
OLEEUCl011139:Contig1	7	1	2	3	5.80227	Q949P3	Y2734_ARATH	Uncharacterized protein At2g17340 OS=Arabidopsis thaliana GN=At2g17340 PE=1 SV=1	0	591
OLEEUCl011140:Contig1	2	3	4	2	0.678813	O70525	PEX5_CAVPO	Peroxisomal targeting signal 1 receptor OS=Cavia porcellus GN=PEX5 PE=2 SV=1	6e-28	309
OLEEUCl011142:Contig1	2	1	2	0	2.91506	Q9LZG0	ADK2_ARATH	Adenosine kinase 2 OS=Arabidopsis thaliana GN=ADK2 PE=1 SV=1	1e-34	363
OLEEUCl011143:Contig1	4	1	0	1	5.69666	Q14692	BMS1_HUMAN	Ribosome biogenesis protein BMS1 homolog OS=Homo sapiens GN=BMS1 PE=1 SV=1	6e-30	323
OLEEUCl011152:Contig1	2	0	1	0	3.80292
OLEEUCl011154:Contig3	0	2	0	0	4.17668	Q9ZNS1	RS7_AVIMR	40S ribosomal protein S7 OS=Avicennia marina GN=RPS7 PE=2 SV=1	7e-07	124
OLEEUCl011154:Contig1	1	1	0	0	2.42797	Q9ZNS1	RS7_AVIMR	40S ribosomal protein S7 OS=Avicennia marina GN=RPS7 PE=2 SV=1	6e-08	133
OLEEUCl011154:Contig2	11	9	11	11	0.763811	Q9ZNS1	RS7_AVIMR	40S ribosomal protein S7 OS=Avicennia marina GN=RPS7 PE=2 SV=1	0	890
OLEEUCl011154:Contig4	0	0	0	2	3.51919	Q9ZNS1	RS7_AVIMR	40S ribosomal protein S7 OS=Avicennia marina GN=RPS7 PE=2 SV=1	4e-33	350
OLEEUCl011155:Contig1	3	0	0	0	7.01888
OLEEUCl011157:Contig1	5	0	0	0	11.6981
OLEEUCl011159:Contig3	0	1	9	7	10.0064	P24422	TIP2_TOBAC	Probable aquaporin TIP-type RB7-18C OS=Nicotiana tabacum PE=2 SV=2	2e-25	284
OLEEUCl011159:Contig1	2	2	1	0	3.12484	P24422	TIP2_TOBAC	Probable aquaporin TIP-type RB7-18C OS=Nicotiana tabacum PE=2 SV=2	7e-14	184
OLEEUCl011159:Contig2	13	9	21	21	2.72368	Q41951	TIP21_ARATH	Aquaporin TIP2-1 OS=Arabidopsis thaliana GN=TIP2-1 PE=1 SV=2	0	1040
OLEEUCl011164:Contig1	2	0	0	0	4.67925
OLEEUCl011165:Contig1	2	0	0	0	4.67925
OLEEUCl011169:Contig1	3	0	0	0	7.01888
OLEEUCl001117:Contig1	2	0	0	0	4.67925
OLEEUCl001117:Contig2	2	0	1	0	3.80292
OLEEUCl011171:Contig1	5	0	0	0	11.6981
OLEEUCl011172:Contig1	8	6	7	5	1.75436	O23924	PALY_DIGLA	Phenylalanine ammonia-lyase OS=Digitalis lanata PE=2 SV=1	0	1495
OLEEUCl011174:Contig1	2	0	2	0	4.43636	Q84W91	ZFNL1_ARATH	Zinc finger CCCH domain-containing protein ZFN-like 1 OS=Arabidopsis thaliana GN=At2g47850 PE=2 SV=2	2e-09	146
OLEEUCl011176:Contig1	2	0	0	1	3.68396	Q9T096	YIPL6_ARATH	Protein yippee-like At4g27745 OS=Arabidopsis thaliana GN=At4g27745 PE=3 SV=2	1e-14	191
OLEEUCl011181:Contig1	6	0	0	0	14.0378
OLEEUCl011184:Contig1	4	0	0	0	9.3585	Q9ZSM8	EZA1_ARATH	Probable Polycomb group protein EZA1 OS=Arabidopsis thaliana GN=EZA1 PE=1 SV=1	1e-16	208
OLEEUCl011185:Contig1	50	20	48	2	62.3205	Q07512	FLS_PETHY	Flavonol synthase/flavanone 3-hydroxylase OS=Petunia hybrida GN=FL PE=2 SV=1	0	1353
OLEEUCl011185:Contig2	3	1	1	0	4.13102	Q9M547	FLS_EUSGR	Flavonol synthase/flavanone 3-hydroxylase OS=Eustoma grandiflorum GN=FLS PE=2 SV=1	2e-10	155
OLEEUCl011186:Contig1	3	0	0	0	7.01888
OLEEUCl011187:Contig1	2	1	0	0	4.0127
OLEEUCl011191:Contig1	2	0	0	0	4.67925
OLEEUCl011193:Contig1	3	4	0	2	5.11699
OLEEUCl011193:Contig2	1	0	1	0	2.21818
OLEEUCl011202:Contig1	3	0	0	1	5.53336
OLEEUCl011204:Contig1	2	0	0	0	4.67925
OLEEUCl011205:Contig1	3	4	7	1	4.08471	Q9ZRF1	MTDH_FRAAN	Probable mannitol dehydrogenase OS=Fragaria ananassa GN=CAD PE=2 SV=1	0	740
OLEEUCl011205:Contig11	7	0	0	0	16.3774
OLEEUCl011205:Contig6	0	3	0	0	6.26502	Q02971	MTDH1_ARATH	Probable mannitol dehydrogenase 1 OS=Arabidopsis thaliana GN=ELI3-1 PE=2 SV=2	1e-19	234
OLEEUCl011205:Contig12	1	0	1	3	2.64221	P42754	MTDH_PETCR	Mannitol dehydrogenase (Fragment) OS=Petroselinum crispum GN=ELI3 PE=2 SV=1	2e-20	240
OLEEUCl011205:Contig2	1	1	1	0	1.55163	Q38707	MTDH_APIGR	Mannitol dehydrogenase OS=Apium graveolens GN=MTD PE=1 SV=1	2.99878e-38	374
OLEEUCl011205:Contig3	2	0	2	0	4.43636	Q38707	MTDH_APIGR	Mannitol dehydrogenase OS=Apium graveolens GN=MTD PE=1 SV=1	2e-20	240
OLEEUCl011205:Contig7	2	4	2	3	0.769645	P93257	MTDH_MESCR	Probable mannitol dehydrogenase OS=Mesembryanthemum crystallinum GN=ELI3 PE=2 SV=1	0	491
OLEEUCl011205:Contig5	14	41	39	36	7.28848	Q9ZRF1	MTDH_FRAAN	Probable mannitol dehydrogenase OS=Fragaria ananassa GN=CAD PE=2 SV=1	0	1250
OLEEUCl011205:Contig10	3	3	6	1	3.22864	Q9ZRF1	MTDH_FRAAN	Probable mannitol dehydrogenase OS=Fragaria ananassa GN=CAD PE=2 SV=1	5e-38	393
OLEEUCl011205:Contig9	2	7	1	11	7.99831	P42754	MTDH_PETCR	Mannitol dehydrogenase (Fragment) OS=Petroselinum crispum GN=ELI3 PE=2 SV=1	2e-19	232
OLEEUCl011205:Contig4	1	1	5	1	3.18996	Q9ZRF1	MTDH_FRAAN	Probable mannitol dehydrogenase OS=Fragaria ananassa GN=CAD PE=2 SV=1	6e-38	342
OLEEUCl011205:Contig8	0	2	0	1	3.18139
OLEEUCl011208:Contig3	0	0	3	0	5.63566
OLEEUCl011208:Contig1	0	0	2	0	3.7571
OLEEUCl011208:Contig5	2	0	1	1	2.3174
OLEEUCl011208:Contig2	2	0	1	0	3.80292
OLEEUCl011208:Contig4	4	0	4	2	5.17262	Q569K4	Z385B_HUMAN	Zinc finger protein 385B OS=Homo sapiens GN=ZNF385B PE=2 SV=1	2e-06	124
OLEEUCl011211:Contig1	2	0	7	1	8.02092
OLEEUCl011213:Contig1	2	0	1	0	3.80292
OLEEUCl011214:Contig1	6	0	0	0	14.0378	Q8L7Z0	CNG17_ARATH	Probable cyclic nucleotide-gated ion channel 17 OS=Arabidopsis thaliana GN=CNGC17 PE=2 SV=1	5e-32	341
OLEEUCl011215:Contig1	0	0	3	0	5.63566	P53665	ACPM_ARATH	Acyl carrier protein, mitochondrial OS=Arabidopsis thaliana GN=At2g44620 PE=2 SV=1	5e-16	203
OLEEUCl011217:Contig1	2	0	2	0	4.43636	O80507	CSK2E_ARATH	Putative casein kinase II subunit beta-4 OS=Arabidopsis thaliana GN=At2g44680 PE=2 SV=1	2e-38	296
OLEEUCl011220:Contig1	4	1	0	1	5.69666
OLEEUCl011221:Contig3	0	0	3	2	4.3001	Q940B0	RL183_ARATH	60S ribosomal protein L18-3 OS=Arabidopsis thaliana GN=RPL18C PE=2 SV=1	1e-30	328
OLEEUCl011221:Contig1	5	3	13	5	5.05076	P42791	RL182_ARATH	60S ribosomal protein L18-2 OS=Arabidopsis thaliana GN=RPL18B PE=2 SV=2	0	867
OLEEUCl011221:Contig2	0	1	6	3	5.68382	Q940B0	RL183_ARATH	60S ribosomal protein L18-3 OS=Arabidopsis thaliana GN=RPL18C PE=2 SV=1	8e-21	244
OLEEUCl011224:Contig1	3	1	0	0	5.8621
OLEEUCl011229:Contig1	3	0	0	0	7.01888	P56821	EIF3B_TOBAC	Eukaryotic translation initiation factor 3 subunit B OS=Nicotiana tabacum GN=TIF3B1 PE=2 SV=1	4e-21	247
OLEEUCl011230:Contig1	3	0	1	1	3.80227	Q337C0	U496D_ORYSJ	UPF0496 protein 4 OS=Oryza sativa subsp. japonica GN=Os10g0513300 PE=2 SV=1	2e-07	128
OLEEUCl011231:Contig1	3	0	0	0	7.01888
OLEEUCl011236:Contig1	2	0	0	1	3.68396	Q7G1L2	RAP26_ARATH	Ethylene-responsive transcription factor RAP2-6 OS=Arabidopsis thaliana GN=RAP2-6 PE=2 SV=2	2e-15	198
OLEEUCl011237:Contig1	0	0	3	4	5.77744	Q9M7P6	NDK_CAPAN	Nucleoside diphosphate kinase OS=Capsicum annuum PE=2 SV=1	6e-27	297
OLEEUCl011237:Contig2	6	19	16	21	4.02346	Q56E62	NDK1_TOBAC	Nucleoside diphosphate kinase 1 OS=Nicotiana tabacum PE=2 SV=1	0	714
OLEEUCl011239:Contig1	4	0	0	0	9.3585	Q9LYT3	TT12_ARATH	Protein TRANSPARENT TESTA 12 OS=Arabidopsis thaliana GN=TT12 PE=2 SV=1	0.0001	104
OLEEUCl011243:Contig1	2	0	0	0	4.67925	Q8GVE1	CIGR2_ORYSJ	Chitin-inducible gibberellin-responsive protein 2 OS=Oryza sativa subsp. japonica GN=CIGR2 PE=2 SV=1	6e-19	228
OLEEUCl011250:Contig1	2	2	0	0	4.85593	P93004	PIP27_ARATH	Aquaporin PIP2-7 OS=Arabidopsis thaliana GN=PIP2-7 PE=1 SV=2	3e-27	300
OLEEUCl011251:Contig1	2	0	0	0	4.67925
OLEEUCl011252:Contig1	7	3	1	2	6.3408	Q96553	METK3_CATRO	S-adenosylmethionine synthetase 3 OS=Catharanthus roseus GN=SAMS3 PE=1 SV=1	0	840
OLEEUCl011254:Contig1	2	4	2	1	2.01999	Q9FVW3	Y1399_ARATH	Putative esterase At1g33990 OS=Arabidopsis thaliana GN=At1g33990 PE=1 SV=1	7e-21	148
OLEEUCl011255:Contig1	3	0	0	0	7.01888
OLEEUCl011259:Contig1	2	0	0	0	4.67925
OLEEUCl011265:Contig1	2	0	0	0	4.67925	Q9CY18	SNX7_MOUSE	Sorting nexin-7 OS=Mus musculus GN=Snx7 PE=2 SV=1	3e-11	162
OLEEUCl011272:Contig1	2	0	3	1	3.31962
OLEEUCl011273:Contig1	4	0	0	0	9.3585
OLEEUCl011275:Contig1	4	1	0	0	7.8372	Q43317	CYSK_CITLA	Cysteine synthase OS=Citrullus lanatus PE=2 SV=1	8e-40	408
OLEEUCl011276:Contig1	2	0	0	0	4.67925
OLEEUCl011277:Contig1	3	1	3	2	1.24252	Q9CWM4	PFD1_MOUSE	Prefoldin subunit 1 OS=Mus musculus GN=Pfdn1 PE=2 SV=1	8e-08	132
OLEEUCl011278:Contig1	3	2	1	1	1.93711	Q0DCT8	G11A_ORYSJ	Protein kinase G11A OS=Oryza sativa subsp. japonica GN=Os06g0291600 PE=2 SV=1	1.99993e-36	421
OLEEUCl001128:Contig1	3	0	0	0	7.01888
OLEEUCl011281:Contig1	4	0	0	0	9.3585	Q9FQ20	SCC12_ARATH	Sister chromatid cohesion 1 protein 2 OS=Arabidopsis thaliana GN=SYN2 PE=2 SV=2	2e-10	154
OLEEUCl011282:Contig1	2	0	0	0	4.67925
OLEEUCl011286:Contig1	10	1	2	0	16.3553
OLEEUCl011288:Contig1	2	0	0	0	4.67925
OLEEUCl011294:Contig1	15	1	8	5	14.3407	Q43843	RPE_SOLTU	Ribulose-phosphate 3-epimerase, chloroplastic (Fragment) OS=Solanum tuberosum PE=1 SV=1	0	838
OLEEUCl011294:Contig2	0	2	1	0	3.30035	Q43843	RPE_SOLTU	Ribulose-phosphate 3-epimerase, chloroplastic (Fragment) OS=Solanum tuberosum PE=1 SV=1	9e-17	209
OLEEUCl011296:Contig1	4	0	0	0	9.3585
OLEEUCl000113:Contig1	4	0	0	0	9.3585	O78424	YCF19_GUITH	Uncharacterized protein ycf19 OS=Guillardia theta GN=ycf19 PE=3 SV=1	0.0002	103
OLEEUCl000113:Contig2	1	0	3	0	4.73017	O78424	YCF19_GUITH	Uncharacterized protein ycf19 OS=Guillardia theta GN=ycf19 PE=3 SV=1	0.0003	101
OLEEUCl011302:Contig1	3	0	0	0	7.01888	Q9FH57	GAT14_ARATH	GATA transcription factor 14 OS=Arabidopsis thaliana GN=At5g66320 PE=2 SV=1	2e-33	353
OLEEUCl011303:Contig1	7	0	18	0	28.805	P40283	H2B11_ARATH	Histone H2B.11 OS=Arabidopsis thaliana GN=At5g59910 PE=1 SV=5	8e-31	331
OLEEUCl011304:Contig1	2	0	0	0	4.67925
OLEEUCl011305:Contig1	2	0	0	0	4.67925
OLEEUCl011308:Contig1	4	0	0	0	9.3585
OLEEUCl001131:Contig1	7	3	5	9	2.37776	O67004	SURE_AQUAE	5-nucleotidase surE OS=Aquifex aeolicus GN=surE PE=1 SV=1	5e-11	166
OLEEUCl011311:Contig1	3	0	3	0	6.65453
OLEEUCl011312:Contig1	5	0	0	0	11.6981	O81635	ATK4_ARATH	Kinesin-4 OS=Arabidopsis thaliana GN=ATK4 PE=1 SV=2	3e-22	257
OLEEUCl011314:Contig1	11	18	12	22	2.25055	Q9FKA5	Y5957_ARATH	Uncharacterized protein At5g39570 OS=Arabidopsis thaliana GN=At5g39570 PE=1 SV=1	7e-30	331
OLEEUCl011316:Contig1	4	1	0	0	7.8372	P92985	RBP1C_ARATH	Ran-binding protein 1 homolog c OS=Arabidopsis thaliana GN=RANBP1C PE=2 SV=1	1e-09	120
OLEEUCl011316:Contig2	0	5	0	1	8.30116
OLEEUCl011318:Contig1	2	1	1	2	0.655561	Q9C912	R35A3_ARATH	60S ribosomal protein L35a-3 OS=Arabidopsis thaliana GN=RPL35AC PE=2 SV=1	0	474
OLEEUCl011319:Contig1	2	1	0	0	4.0127
OLEEUCl011321:Contig1	6	0	0	0	14.0378	Q9LRR4	R13L1_ARATH	Putative disease resistance RPP13-like protein 1 OS=Arabidopsis thaliana GN=RPPL1 PE=2 SV=1	2e-09	146
OLEEUCl011323:Contig1	2	5	1	0	6.60915
OLEEUCl011326:Contig1	2	0	0	0	4.67925
OLEEUCl011328:Contig3	0	0	0	5	8.79798	Q9Y3B3	TMED7_HUMAN	Transmembrane emp24 domain-containing protein 7 OS=Homo sapiens GN=TMED7 PE=2 SV=2	0.0001	106
OLEEUCl011328:Contig1	2	0	0	0	4.67925
OLEEUCl011328:Contig2	1	1	4	3	1.44653	Q63524	TMED2_RAT	Transmembrane emp24 domain-containing protein 2 OS=Rattus norvegicus GN=Tmed2 PE=1 SV=1	3e-15	199
OLEEUCl011330:Contig1	2	0	0	0	4.67925
OLEEUCl011337:Contig1	2	1	7	0	8.34966	Q9LMP1	WAK2_ARATH	Wall-associated receptor kinase 2 OS=Arabidopsis thaliana GN=WAK2 PE=1 SV=1	1e-35	378
OLEEUCl011338:Contig1	2	0	1	1	2.3174	Q6Q4D0	BRU1_ARATH	Protein BRUSHY 1 OS=Arabidopsis thaliana GN=BRU1 PE=1 SV=2	7e-09	141
OLEEUCl011341:Contig1	4	7	1	3	4.93724
OLEEUCl011342:Contig1	1	1	5	1	3.18996
OLEEUCl011349:Contig1	2	0	0	0	4.67925
OLEEUCl011354:Contig3	1	1	1	1	0.0661141	P20721	CYSPL_SOLLC	Low-temperature-induced cysteine proteinase (Fragment) OS=Solanum lycopersicum PE=2 SV=1	3e-30	326
OLEEUCl011354:Contig1	0	13	1	7	16.8627
OLEEUCl011354:Contig2	17	40	20	37	8.58621	P20721	CYSPL_SOLLC	Low-temperature-induced cysteine proteinase (Fragment) OS=Solanum lycopersicum PE=2 SV=1	0	695
OLEEUCl011354:Contig4	14	50	18	29	19.2697	P43297	RD21A_ARATH	Cysteine proteinase RD21a OS=Arabidopsis thaliana GN=RD21A PE=1 SV=1	0	1103
OLEEUCl001136:Contig1	3	2	9	7	3.11673
OLEEUCl011360:Contig1	2	0	4	1	4.30157	P29162	ASOL_TOBAC	L-ascorbate oxidase homolog OS=Nicotiana tabacum PE=2 SV=1	4e-34	213
OLEEUCl011365:Contig1	2	1	2	0	2.91506
OLEEUCl011369:Contig1	4	5	9	7	0.718391	O04486	RAA2A_ARATH	Ras-related protein RABA2a OS=Arabidopsis thaliana GN=RABA2A PE=2 SV=1	0	945
OLEEUCl011371:Contig1	2	0	0	0	4.67925	Q5RCC9	H33_PONAB	Histone H3.3 OS=Pongo abelii PE=2 SV=3	3e-16	205
OLEEUCl011384:Contig1	2	0	2	0	4.43636
OLEEUCl011386:Contig1	3	0	0	0	7.01888
OLEEUCl011387:Contig1	4	0	0	0	9.3585	Q1RJR6	Y317_RICBR	Putative ankyrin repeat protein RBE_0317 OS=Rickettsia bellii (strain RML369-C) GN=RBE_0317 PE=4 SV=1	0.0005	100
OLEEUCl011390:Contig1	2	0	0	0	4.67925	Q8LCY2	ISAM2_ARATH	Iron-sulfur assembly protein IscA-like 2, mitochondrial OS=Arabidopsis thaliana GN=At5g03905 PE=2 SV=2	2e-07	129
OLEEUCl011391:Contig1	3	0	0	0	7.01888
OLEEUCl011392:Contig1	3	0	0	0	7.01888
OLEEUCl001140:Contig1	5	0	1	0	9.67655	P48505	UCR11_SOLTU	Ubiquinol-cytochrome c reductase complex 6.7 kDa protein OS=Solanum tuberosum PE=1 SV=2	2e-17	215
OLEEUCl011401:Contig1	5	5	8	2	3.46816	Q64548	RTN1_RAT	Reticulon-1 OS=Rattus norvegicus GN=Rtn1 PE=2 SV=1	4e-09	149
OLEEUCl011407:Contig1	3	0	0	1	5.53336	Q9LYC1	GI1L2_ARATH	Probable gibberellin receptor GID1L2 OS=Arabidopsis thaliana GN=GID1L2 PE=2 SV=1	9e-07	123
OLEEUCl011409:Contig1	2	0	0	0	4.67925
OLEEUCl011412:Contig1	2	0	0	0	4.67925
OLEEUCl011415:Contig3	1	7	0	3	8.58942	Q10716	CYSP1_MAIZE	Cysteine proteinase 1 OS=Zea mays GN=CCP1 PE=2 SV=1	1e-36	381
OLEEUCl011415:Contig1	6	9	44	21	23.1791	P43296	RD19A_ARATH	Cysteine proteinase RD19a OS=Arabidopsis thaliana GN=RD19A PE=2 SV=1	0	1379
OLEEUCl011415:Contig5	1	2	2	2	0.141118	P43296	RD19A_ARATH	Cysteine proteinase RD19a OS=Arabidopsis thaliana GN=RD19A PE=2 SV=1	8.00141e-38	434
OLEEUCl011415:Contig2	1	0	8	2	8.83349	P43296	RD19A_ARATH	Cysteine proteinase RD19a OS=Arabidopsis thaliana GN=RD19A PE=2 SV=1	0	810
OLEEUCl011415:Contig4	4	6	12	15	3.20802	P05993	PAPA5_CARPA	Cysteine proteinase (Fragment) OS=Carica papaya PE=3 SV=1	2e-26	293
OLEEUCl011418:Contig1	2	0	2	2	2.44577	O04369	RAC1_LOTJA	Rac-like GTP-binding protein RAC1 OS=Lotus japonicus GN=RAC1 PE=2 SV=1	5e-29	315
OLEEUCl011419:Contig1	12	12	0	7	17.5633	Q7X843	ATL3I_ARATH	RING-H2 finger protein ATL3I OS=Arabidopsis thaliana GN=ATL3I PE=2 SV=2	2e-25	283
OLEEUCl011423:Contig1	2	0	3	0	5.46015
OLEEUCl011424:Contig1	3	0	0	3	6.29766
OLEEUCl011424:Contig2	0	2	1	0	3.30035
OLEEUCl011426:Contig1	2	0	0	0	4.67925
OLEEUCl011430:Contig1	3	8	0	0	14.4267	Q9FZA4	DOF14_ARATH	Dof zinc finger protein DOF1.4 OS=Arabidopsis thaliana GN=DOF1.4 PE=2 SV=1	8e-23	263
OLEEUCl011430:Contig2	1	0	4	1	4.10366
OLEEUCl011431:Contig1	2	1	3	2	0.677328	Q9CQE7	ERGI3_MOUSE	Endoplasmic reticulum-Golgi intermediate compartment protein 3 OS=Mus musculus GN=Ergic3 PE=2 SV=1	3e-31	337
OLEEUCl011431:Contig2	0	0	2	0	3.7571	Q9CQE7	ERGI3_MOUSE	Endoplasmic reticulum-Golgi intermediate compartment protein 3 OS=Mus musculus GN=Ergic3 PE=2 SV=1	0.0001	105
OLEEUCl011434:Contig1	4	3	8	2	3.43915	Q54GI9	PHB1_DICDI	Prohibitin-1, mitochondrial OS=Dictyostelium discoideum GN=phbA PE=3 SV=1	0	365
OLEEUCl011436:Contig1	5	0	1	0	9.67655	Q9FY99	G6PD2_ARATH	Glucose-6-phosphate 1-dehydrogenase 2, chloroplastic OS=Arabidopsis thaliana GN=At5g13110 PE=2 SV=2	0	556
OLEEUCl011437:Contig1	4	0	3	0	8.09756	Q9LR44	IABG1_ARATH	Indole-3-acetate beta-glucosyltransferase 1 OS=Arabidopsis thaliana GN=UGT75B1 PE=1 SV=1	9e-11	159
OLEEUCl011438:Contig1	7	1	8	1	9.41835	Q39265	ZFP6_ARATH	Zinc finger protein 6 OS=Arabidopsis thaliana GN=ZFP6 PE=2 SV=1	6e-23	264
OLEEUCl011440:Contig1	3	1	0	0	5.8621
OLEEUCl011440:Contig2	0	0	1	1	1.63815
OLEEUCl011442:Contig1	2	0	3	2	2.9375
OLEEUCl011442:Contig2	0	0	2	0	3.7571	Q84L30	RD23D_ARATH	Putative DNA repair protein RAD23-4 OS=Arabidopsis thaliana GN=RAD23-4 PE=2 SV=2	5e-19	229
OLEEUCl011444:Contig1	3	5	2	15	8.4831	Q59MP1	NBP35_CANAL	Cytosolic Fe-S cluster assembling factor NBP35 OS=Candida albicans GN=NBP35 PE=3 SV=2	0	674
OLEEUCl011445:Contig1	2	0	1	3	3.0817
OLEEUCl011447:Contig1	2	0	2	0	4.43636
OLEEUCl011448:Contig1	9	20	14	8	6.1771	Q9SSB5	PRS7_ARATH	26S protease regulatory subunit 7 OS=Arabidopsis thaliana GN=RPT1A PE=2 SV=1	0	1863
OLEEUCl011448:Contig2	8	4	11	6	2.97409	Q41365	PRS7_SPIOL	26S protease regulatory subunit 7 OS=Spinacia oleracea GN=RPT1 PE=2 SV=1	5e-33	350
OLEEUCl011450:Contig1	2	0	0	0	4.67925
OLEEUCl011454:Contig1	3	0	0	0	7.01888
OLEEUCl011455:Contig1	2	0	0	0	4.67925	Q15GI3	IGS1_PETHY	Isoeugenol synthase 1 OS=Petunia hybrida GN=IGS1 PE=1 SV=1	2e-31	336
OLEEUCl011456:Contig1	2	0	2	0	4.43636
OLEEUCl011458:Contig1	5	1	2	3	3.13314
OLEEUCl011459:Contig1	8	0	3	0	15.0538
OLEEUCl011459:Contig2	5	0	2	1	6.82447	P38279	YBZ7_YEAST	Uncharacterized membrane protein YBR147W OS=Saccharomyces cerevisiae GN=YBR147W PE=1 SV=1	8e-13	179
OLEEUCl011460:Contig1	6	0	1	0	11.7746
OLEEUCl011462:Contig1	13	0	10	1	22.2461	P17340	PLAS_SOLLC	Plastocyanin, chloroplastic OS=Solanum lycopersicum GN=PETE PE=2 SV=1	2.94273e-39	450
OLEEUCl011464:Contig1	2	0	0	0	4.67925
OLEEUCl011465:Contig1	2	0	0	0	4.67925	Q9M069	E137_ARATH	Putative glucan endo-1,3-beta-glucosidase 7 OS=Arabidopsis thaliana GN=At4g34480 PE=1 SV=1	6e-27	297
OLEEUCl011466:Contig1	2	4	5	0	5.98127	P54873	HMCS_ARATH	Hydroxymethylglutaryl-CoA synthase OS=Arabidopsis thaliana GN=HMGS PE=2 SV=2	0	671
OLEEUCl011468:Contig1	2	0	0	0	4.67925
OLEEUCl011473:Contig1	16	18	25	48	8.34483	Q03489	AGL9_PETHY	Agamous-like MADS-box protein AGL9 homolog OS=Petunia hybrida GN=FBP2 PE=1 SV=2	0	936
OLEEUCl011475:Contig1	2	0	0	0	4.67925
OLEEUCl011476:Contig1	4	0	1	1	5.48688	Q9FHH8	COL5_ARATH	Zinc finger protein CONSTANS-LIKE 5 OS=Arabidopsis thaliana GN=COL5 PE=2 SV=2	4e-08	135
OLEEUCl011476:Contig2	9	5	13	13	2.26753	Q940T9	COL4_ARATH	Zinc finger protein CONSTANS-LIKE 4 OS=Arabidopsis thaliana GN=COL4 PE=2 SV=2	0	555
OLEEUCl011477:Contig1	2	0	0	1	3.68396
OLEEUCl011478:Contig1	2	0	5	2	4.67152
OLEEUCl011479:Contig1	4	1	0	3	5.48052	Q5TGY1	TMCO4_HUMAN	Transmembrane and coiled-coil domain-containing protein 4 OS=Homo sapiens GN=TMCO4 PE=2 SV=1	4e-27	300
OLEEUCl011484:Contig1	3	0	0	1	5.53336
OLEEUCl011485:Contig1	3	1	1	0	4.13102
OLEEUCl011486:Contig1	2	1	0	1	2.52719	Q6H7P8	SAP4_ORYSJ	Zinc finger A20 and AN1 domain-containing stress-associated protein 4 OS=Oryza sativa subsp. japonica GN=SAP4 PE=2 SV=1	2e-28	310
OLEEUCl011492:Contig1	4	0	1	0	7.62741	P38605	CAS1_ARATH	Cycloartenol synthase OS=Arabidopsis thaliana GN=CAS1 PE=2 SV=2	2e-24	275
OLEEUCl011492:Contig2	0	1	1	0	1.96689	P38605	CAS1_ARATH	Cycloartenol synthase OS=Arabidopsis thaliana GN=CAS1 PE=2 SV=2	7e-36	374
OLEEUCl011497:Contig1	6	0	2	0	11.3046	Q9SJ22	CESA9_ARATH	Probable cellulose synthase A catalytic subunit 9 [UDP-forming] OS=Arabidopsis thaliana GN=CESA9 PE=2 SV=1	3e-31	336
OLEEUCl011498:Contig1	7	0	0	1	13.7885
OLEEUCl011498:Contig2	0	0	1	4	5.3073
OLEEUCl011504:Contig1	2	1	0	0	4.0127
OLEEUCl011505:Contig1	2	0	0	0	4.67925
OLEEUCl011506:Contig1	5	0	1	0	9.67655
OLEEUCl011507:Contig1	5	0	0	0	11.6981
OLEEUCl011508:Contig1	2	0	0	0	4.67925
OLEEUCl011511:Contig1	3	0	0	0	7.01888
OLEEUCl011511:Contig2	0	5	0	0	10.4417
OLEEUCl011514:Contig1	3	1	0	0	5.8621
OLEEUCl011517:Contig1	2	2	4	4	0.388975
OLEEUCl011519:Contig1	3	1	0	6	6.71017	P51108	DFRA_MAIZE	Dihydroflavonol-4-reductase OS=Zea mays GN=A1 PE=3 SV=1	1e-09	98
OLEEUCl011522:Contig1	2	0	0	0	4.67925
OLEEUCl011528:Contig3	1	1	1	0	1.55163	Q9XG77	PSA6_TOBAC	Proteasome subunit alpha type-6 OS=Nicotiana tabacum GN=PAA1 PE=2 SV=1	1e-23	269
OLEEUCl011528:Contig1	14	12	12	22	2.10471	Q9XG77	PSA6_TOBAC	Proteasome subunit alpha type-6 OS=Nicotiana tabacum GN=PAA1 PE=2 SV=1	0	1207
OLEEUCl011528:Contig2	0	7	2	2	7.49242	Q9XG77	PSA6_TOBAC	Proteasome subunit alpha type-6 OS=Nicotiana tabacum GN=PAA1 PE=2 SV=1	1e-32	346
OLEEUCl011531:Contig1	12	1	1	1	18.2182
OLEEUCl011533:Contig1	3	0	4	0	7.63649
OLEEUCl011537:Contig1	5	0	1	0	9.67655
OLEEUCl011539:Contig1	2	0	0	0	4.67925
OLEEUCl011544:Contig1	2	0	0	0	4.67925
OLEEUCl011546:Contig1	24	0	29	1	52.5452	O81191	SCS_SALOF	1,8-cineole synthase, chloroplastic OS=Salvia officinalis PE=2 SV=1	0	897
OLEEUCl011548:Contig1	2	0	0	0	4.67925
OLEEUCl011549:Contig1	2	1	0	2	2.67714	Q9LSP7	UBC32_ARATH	Ubiquitin carrier protein E2 32 OS=Arabidopsis thaliana GN=UBC32 PE=2 SV=1	4e-37	385
OLEEUCl011551:Contig1	3	0	1	1	3.80227
OLEEUCl011551:Contig2	3	0	0	0	7.01888
OLEEUCl011553:Contig1	2	0	2	0	4.43636
OLEEUCl011558:Contig1	2	0	0	0	4.67925	Q39214	RPM1_ARATH	Disease resistance protein RPM1 OS=Arabidopsis thaliana GN=RPM1 PE=1 SV=1	1e-06	121
OLEEUCl011559:Contig1	2	0	0	0	4.67925
OLEEUCl011560:Contig1	2	0	2	0	4.43636	Q9MAJ7	BGAL5_ARATH	Beta-galactosidase 5 OS=Arabidopsis thaliana GN=BGAL5 PE=2 SV=1	0	492
OLEEUCl011561:Contig1	3	0	1	0	5.65232
OLEEUCl011564:Contig1	2	7	1	16	12.7698	Q8LHP0	ELOF1_ORYSJ	Transcription elongation factor 1 homolog OS=Oryza sativa subsp. japonica GN=Os07g0631100 PE=3 SV=1	7e-33	352
OLEEUCl011564:Contig2	1	0	0	1	2.09922
OLEEUCl011567:Contig1	3	1	4	0	5.37631
OLEEUCl011567:Contig2	2	0	3	0	5.46015
OLEEUCl011568:Contig1	2	0	0	0	4.67925	Q0JIC2	GAM1_ORYSJ	Transcription factor GAMYB OS=Oryza sativa subsp. japonica GN=GAM1 PE=2 SV=1	0.0006	86
OLEEUCl011570:Contig1	2	0	0	0	4.67925
OLEEUCl011571:Contig1	2	1	2	2	0.392403	Q9SZX3	ASSY_ARATH	Argininosuccinate synthase, chloroplastic OS=Arabidopsis thaliana GN=At4g24830 PE=2 SV=3	0	799
OLEEUCl011575:Contig1	5	0	3	2	5.99822	P35057	H4_SOLLC	Histone H4 OS=Solanum lycopersicum PE=3 SV=2	2e-18	224
OLEEUCl011576:Contig1	2	0	2	2	2.44577
OLEEUCl011577:Contig1	5	0	0	1	9.55759
OLEEUCl011578:Contig1	2	0	1	0	3.80292
OLEEUCl011583:Contig3	0	1	1	2	1.48608
OLEEUCl011583:Contig1	4	4	0	6	6.47625
OLEEUCl011583:Contig2	0	0	1	1	1.63815
OLEEUCl011584:Contig1	1	0	2	0	3.34184
OLEEUCl011584:Contig2	1	4	6	5	1.8817	P26585	HMGL_SOYBN	HMG1/2-like protein OS=Glycine max PE=2 SV=1	6e-05	110
OLEEUCl011587:Contig1	3	0	0	0	7.01888	Q9SYM5	RHM1_ARATH	Probable rhamnose biosynthetic enzyme 1 OS=Arabidopsis thaliana GN=RHM1 PE=2 SV=1	2e-34	362
OLEEUCl011591:Contig1	2	3	1	2	1.0969	Q39247	2ABB_ARATH	Serine/threonine protein phosphatase 2A 55 kDa regulatory subunit B beta isoform OS=Arabidopsis thaliana GN=PP2AB2 PE=2 SV=1	2e-16	184
OLEEUCl011592:Contig1	2	1	0	0	4.0127
OLEEUCl011593:Contig1	2	0	0	2	4.19844	O82491	SPT16_ARATH	FACT complex subunit SPT16 OS=Arabidopsis thaliana GN=SPT16 PE=1 SV=1	1e-36	381
OLEEUCl011598:Contig1	2	0	1	0	3.80292
OLEEUCl011602:Contig3	16	9	22	5	12.1788	Q948T6	LGUL_ORYSJ	Lactoylglutathione lyase OS=Oryza sativa subsp. japonica GN=GLX-I PE=1 SV=2	0	927
OLEEUCl011602:Contig1	0	3	4	0	6.88263	Q948T6	LGUL_ORYSJ	Lactoylglutathione lyase OS=Oryza sativa subsp. japonica GN=GLX-I PE=1 SV=2	9e-15	194
OLEEUCl011602:Contig2	10	1	10	3	10.7033	Q948T6	LGUL_ORYSJ	Lactoylglutathione lyase OS=Oryza sativa subsp. japonica GN=GLX-I PE=1 SV=2	0	492
OLEEUCl011602:Contig4	1	1	0	2	1.94716	Q39366	LGUL_BRAOG	Putative lactoylglutathione lyase OS=Brassica oleracea var. gemmifera PE=2 SV=1	6e-19	228
OLEEUCl011604:Contig1	4	0	0	0	9.3585	Q05001	NCPR_CATRO	NADPH--cytochrome P450 reductase OS=Catharanthus roseus GN=CPR PE=2 SV=1	3e-34	360
OLEEUCl011609:Contig1	2	0	0	0	4.67925	Q9SCV4	BGAL8_ARATH	Beta-galactosidase 8 OS=Arabidopsis thaliana GN=BGAL8 PE=2 SV=2	2e-22	249
OLEEUCl011615:Contig1	2	1	0	0	4.0127	P93736	SYV_ARATH	Valyl-tRNA synthetase OS=Arabidopsis thaliana GN=VALRS PE=1 SV=2	3e-40	411
OLEEUCl011616:Contig1	2	0	0	0	4.67925
OLEEUCl011617:Contig1	7	0	0	0	16.3774	Q9LSG3	QUA1_ARATH	Glycosyltransferase QUASIMODO1 OS=Arabidopsis thaliana GN=QUA1 PE=1 SV=1	1e-28	311
OLEEUCl011618:Contig1	2	0	0	0	4.67925	Q9FHK4	Y5519_ARATH	Uncharacterized protein At5g05190 OS=Arabidopsis thaliana GN=Y-1 PE=1 SV=1	2e-10	154
OLEEUCl011619:Contig1	5	1	0	0	9.88633	P82277	RRP2_SPIOL	30S ribosomal protein 2, chloroplastic OS=Spinacia oleracea GN=PSRP2 PE=1 SV=1	4e-12	169
OLEEUCl011621:Contig1	2	0	0	0	4.67925
OLEEUCl011625:Contig1	3	2	2	1	1.46715	Q9M8Y0	SEC_ARATH	Probable UDP-N-acetylglucosamine--peptide N-acetylglucosaminyltransferase SEC OS=Arabidopsis thaliana GN=SEC PE=2 SV=1	0	548
OLEEUCl011627:Contig1	2	0	0	0	4.67925
OLEEUCl011630:Contig1	3	0	0	0	7.01888
OLEEUCl011631:Contig1	2	0	0	0	4.67925
OLEEUCl011633:Contig1	3	0	0	0	7.01888	P48731	ATH1_ARATH	Homeobox protein ATH1 OS=Arabidopsis thaliana GN=ATH1 PE=1 SV=1	2e-38	396
OLEEUCl011633:Contig2	0	11	5	3	11.3509
OLEEUCl011634:Contig1	3	0	0	0	7.01888
OLEEUCl011635:Contig1	7	0	1	0	13.9074	Q700D2	JKD_ARATH	Zinc finger protein JACKDAW OS=Arabidopsis thaliana GN=JKD PE=1 SV=1	1.96182e-39	450
OLEEUCl011636:Contig1	2	0	0	0	4.67925
OLEEUCl011636:Contig2	2	1	6	3	2.56281
OLEEUCl011642:Contig1	8	25	13	9	9.93972	P28188	ARA5_ARATH	Ras-related protein ARA-5 OS=Arabidopsis thaliana GN=ARA-5 PE=2 SV=2	0	930
OLEEUCl011648:Contig1	8	3	0	0	15.6832
OLEEUCl011651:Contig1	2	0	0	0	4.67925
OLEEUCl011654:Contig1	2	0	0	0	4.67925
OLEEUCl011657:Contig1	0	1	1	1	0.971601
OLEEUCl011657:Contig2	10	13	16	11	1.14301	O49453	Y4844_ARATH	Uncharacterized protein At4g28440 OS=Arabidopsis thaliana GN=At4g28440 PE=1 SV=1	6e-33	355
OLEEUCl011661:Contig1	2	4	8	4	2.04076	Q5R5Z4	NDUA2_PONAB	NADH dehydrogenase [ubiquinone] 1 alpha subcomplex subunit 2 OS=Pongo abelii GN=NDUFA2 PE=3 SV=3	4e-18	224
OLEEUCl011661:Contig2	5	2	3	5	1.67925	Q02370	NDUA2_BOVIN	NADH dehydrogenase [ubiquinone] 1 alpha subcomplex subunit 2 OS=Bos taurus GN=NDUFA2 PE=1 SV=2	7e-15	193
OLEEUCl011667:Contig1	2	0	1	0	3.80292
OLEEUCl011673:Contig1	3	0	0	0	7.01888
OLEEUCl011674:Contig1	2	0	0	0	4.67925
OLEEUCl011678:Contig1	2	0	0	0	4.67925
OLEEUCl011680:Contig1	4	0	0	0	9.3585
OLEEUCl011681:Contig1	4	0	0	0	9.3585	O82663	DHSA1_ARATH	Succinate dehydrogenase [ubiquinone] flavoprotein subunit 1, mitochondrial OS=Arabidopsis thaliana GN=SDH1-1 PE=1 SV=1	6e-09	142
OLEEUCl011682:Contig1	3	7	1	0	9.86844	P47727	CBR1_RAT	Carbonyl reductase [NADPH] 1 OS=Rattus norvegicus GN=Cbr1 PE=1 SV=2	4e-06	117
OLEEUCl011682:Contig2	16	17	42	15	12.5297	Q3SZD7	CBR1_BOVIN	Carbonyl reductase [NADPH] 1 OS=Bos taurus GN=CBR1 PE=2 SV=1	4e-38	401
OLEEUCl011683:Contig1	3	0	0	0	7.01888	P27608	AROF_TOBAC	Phospho-2-dehydro-3-deoxyheptonate aldolase 1, chloroplastic OS=Nicotiana tabacum GN=DHAPS-1 PE=2 SV=1	3e-34	360
OLEEUCl011686:Contig1	6	10	0	10	12.254	Q9SD88	U139_ARATH	UPF0139 membrane protein At5g07960 OS=Arabidopsis thaliana GN=At5g07960 PE=2 SV=1	1e-39	411
OLEEUCl011687:Contig1	2	2	1	3	0.768159	Q9LSG3	QUA1_ARATH	Glycosyltransferase QUASIMODO1 OS=Arabidopsis thaliana GN=QUA1 PE=1 SV=1	9e-09	140
OLEEUCl011690:Contig1	3	1	2	1	1.72732	Q9SN11	CCD33_ARATH	Cyclin-D3-3 OS=Arabidopsis thaliana GN=CYCD3-3 PE=2 SV=1	0	316
OLEEUCl011691:Contig1	4	2	0	0	8.02541
OLEEUCl011693:Contig1	3	0	2	0	5.92123	Q9MAP3	RK11_ARATH	50S ribosomal protein L11, chloroplastic OS=Arabidopsis thaliana GN=RPL11 PE=1 SV=1	8e-08	132
OLEEUCl011706:Contig1	9	0	6	0	17.7637	P10967	ACCH3_SOLLC	1-aminocyclopropane-1-carboxylate oxidase homolog OS=Solanum lycopersicum GN=ACO3 PE=2 SV=1	9e-12	166
OLEEUCl011718:Contig1	8	0	0	0	18.717
OLEEUCl011719:Contig1	2	0	0	0	4.67925	Q3EBY8	FB111_ARATH	F-box protein At2g17690 OS=Arabidopsis thaliana GN=At2g17690 PE=4 SV=1	3e-06	118
OLEEUCl011720:Contig3	2	0	1	0	3.80292
OLEEUCl011720:Contig1	4	3	5	6	0.389513	O04997	SODCP_SOLCS	Superoxide dismutase [Cu-Zn], chloroplastic OS=Solidago canadensis var. scabra GN=SODCP PE=2 SV=1	0	648
OLEEUCl011720:Contig2	6	1	6	0	10.3112	P93407	SODCP_ORYSJ	Superoxide dismutase [Cu-Zn], chloroplastic OS=Oryza sativa subsp. japonica GN=SODCP PE=1 SV=1	1e-26	295
OLEEUCl011722:Contig1	2	0	0	0	4.67925	Q84JA6	CESA4_ARATH	Cellulose synthase A catalytic subunit 4 [UDP-forming] OS=Arabidopsis thaliana GN=CESA4 PE=1 SV=1	9e-31	330
OLEEUCl011725:Contig1	2	0	0	2	4.19844	Q9NS86	LANC2_HUMAN	LanC-like protein 2 OS=Homo sapiens GN=LANCL2 PE=1 SV=1	6e-11	159
OLEEUCl011727:Contig1	2	0	3	1	3.31962	Q6CA86	NCB5R_YARLI	NADH-cytochrome b5 reductase 1 OS=Yarrowia lipolytica GN=CBR1 PE=3 SV=1	1e-13	183
OLEEUCl011727:Contig2	0	0	1	1	1.63815	Q1DWN4	NCB5R_COCIM	NADH-cytochrome b5 reductase 1 OS=Coccidioides immitis GN=CBR1 PE=3 SV=1	7e-17	210
OLEEUCl011728:Contig1	8	0	0	0	18.717	Q93ZL5	DOF52_ARATH	Dof zinc finger protein DOF5.2 OS=Arabidopsis thaliana GN=DOF5.2 PE=1 SV=2	2e-06	120
OLEEUCl011733:Contig1	2	2	0	1	3.00589	Q9ASX5	Y5520_ARATH	Uncharacterized aarF domain-containing protein kinase At5g05200, chloroplastic OS=Arabidopsis thaliana GN=At5g05200 PE=1 SV=1	3e-30	325
OLEEUCl011734:Contig1	15	23	13	2	20.2378	P33050	PSC13_MAIZE	Pollen-specific protein C13 OS=Zea mays GN=MGS1 PE=2 SV=1	5e-25	286
OLEEUCl011734:Contig2	0	0	2	0	3.7571	O49813	OLEE1_BETVE	Olee1-like protein OS=Betula verrucosa PE=2 SV=1	9e-10	149
OLEEUCl011736:Contig1	2	0	0	0	4.67925	Q9FL07	ATL5I_ARATH	RING-H2 finger protein ATL5I OS=Arabidopsis thaliana GN=ATL5I PE=2 SV=1	3e-10	153
OLEEUCl011739:Contig1	2	0	0	0	4.67925
OLEEUCl011741:Contig1	2	0	0	0	4.67925	O59933	ERG25_CANAL	C-4 methylsterol oxidase OS=Candida albicans GN=ERG25 PE=3 SV=1	3e-18	222
OLEEUCl011745:Contig1	2	0	0	0	4.67925
OLEEUCl011750:Contig1	7	1	4	8	5.26962	Q2N923	RL32_ERYLH	50S ribosomal protein L32 OS=Erythrobacter litoralis (strain HTCC2594) GN=rpmF PE=3 SV=1	1e-05	114
OLEEUCl011751:Contig1	10	11	17	20	0.930868	Q06RA0	RPOA_JASNU	DNA-directed RNA polymerase subunit alpha OS=Jasminum nudiflorum GN=rpoA PE=3 SV=2	0	1282
OLEEUCl011760:Contig3	0	1	1	0	1.96689	Q8RU27	UPTG2_SOLTU	Alpha-1,4-glucan-protein synthase [UDP-forming] 2 OS=Solanum tuberosum GN=UPTG2 PE=1 SV=1	0	464
OLEEUCl011760:Contig1	3	4	6	1	3.36484	O04300	UPTG_PEA	Alpha-1,4-glucan-protein synthase [UDP-forming] OS=Pisum sativum GN=UPTG PE=1 SV=1	6.00036e-37	415
OLEEUCl011760:Contig2	0	3	5	0	8.02231	Q8RU27	UPTG2_SOLTU	Alpha-1,4-glucan-protein synthase [UDP-forming] 2 OS=Solanum tuberosum GN=UPTG2 PE=1 SV=1	0	840
OLEEUCl011760:Contig4	0	0	2	2	3.2763	Q8RU27	UPTG2_SOLTU	Alpha-1,4-glucan-protein synthase [UDP-forming] 2 OS=Solanum tuberosum GN=UPTG2 PE=1 SV=1	0	490
OLEEUCl011762:Contig1	3	1	0	0	5.8621	Q56ZQ3	VSR4_ARATH	Vacuolar-sorting receptor 4 OS=Arabidopsis thaliana GN=VSR4 PE=2 SV=2	0	472
OLEEUCl011767:Contig3	0	0	2	0	3.7571
OLEEUCl011767:Contig1	4	0	8	0	13.3674
OLEEUCl011767:Contig2	1	3	0	0	5.35953
OLEEUCl011771:Contig1	2	0	0	0	4.67925
OLEEUCl011773:Contig1	2	0	0	0	4.67925
OLEEUCl011775:Contig3	0	0	0	2	3.51919
OLEEUCl011775:Contig1	1	6	7	7	2.91078
OLEEUCl011775:Contig2	6	12	8	9	1.49636
OLEEUCl011775:Contig4	0	1	0	1	1.84794
OLEEUCl001178:Contig1	16	0	48	0	75.6827
OLEEUCl011785:Contig1	2	0	1	0	3.80292	Q84Y18	CXIP4_ARATH	CAX-interacting protein 4 OS=Arabidopsis thaliana GN=CXIP4 PE=1 SV=2	1e-17	216
OLEEUCl011791:Contig1	3	8	3	5	2.56803	O82796	SERB_ARATH	Phosphoserine phosphatase, chloroplastic OS=Arabidopsis thaliana GN=PSP PE=1 SV=2	0	871
OLEEUCl011791:Contig2	0	1	1	0	1.96689	O82796	SERB_ARATH	Phosphoserine phosphatase, chloroplastic OS=Arabidopsis thaliana GN=PSP PE=1 SV=2	0	488
OLEEUCl011792:Contig1	11	6	18	23	5.45177	O80845	PX11D_ARATH	Peroxisomal membrane protein 11D OS=Arabidopsis thaliana GN=PEX11D PE=1 SV=2	0	928
OLEEUCl011792:Contig2	0	0	4	3	5.8964	Q10SM7	PX111_ORYSJ	Peroxisomal membrane protein 11-1 OS=Oryza sativa subsp. japonica GN=PEX11-1 PE=2 SV=1	5e-16	203
OLEEUCl011793:Contig1	2	0	0	0	4.67925
OLEEUCl011795:Contig1	7	0	0	0	16.3774	Q9SS80	U503A_ARATH	UPF0503 protein At3g09070, chloroplastic OS=Arabidopsis thaliana GN=At3g09070 PE=1 SV=1	1e-09	147
OLEEUCl011798:Contig3	6	1	13	14	9.12634	Q9SZX9	RL92_ARATH	60S ribosomal protein L9-2 OS=Arabidopsis thaliana GN=RPL9D PE=2 SV=1	7e-29	316
OLEEUCl011798:Contig1	4	2	5	3	1.26829	Q9SZX9	RL92_ARATH	60S ribosomal protein L9-2 OS=Arabidopsis thaliana GN=RPL9D PE=2 SV=1	3e-35	368
OLEEUCl011798:Contig2	0	0	4	1	5.66416	P49210	RL9_ORYSJ	60S ribosomal protein L9 OS=Oryza sativa subsp. japonica GN=RPL9 PE=2 SV=3	0.0002	102
OLEEUCl011800:Contig1	2	1	0	0	4.0127
OLEEUCl011801:Contig1	2	0	0	0	4.67925
OLEEUCl011803:Contig1	4	0	1	2	5.10476
OLEEUCl011805:Contig1	2	0	0	0	4.67925	Q01289	POR_PEA	Protochlorophyllide reductase, chloroplastic OS=Pisum sativum GN=3PCR PE=1 SV=1	7e-23	262
OLEEUCl011806:Contig1	5	0	0	0	11.6981
OLEEUCl011809:Contig1	2	0	0	0	4.67925
OLEEUCl011810:Contig1	2	0	0	1	3.68396
OLEEUCl011813:Contig1	2	1	1	1	0.796099
OLEEUCl011814:Contig1	2	0	0	0	4.67925	Q9FRL3	ERDL6_ARATH	Sugar transporter ERD6-like 6 OS=Arabidopsis thaliana GN=At1g75220 PE=1 SV=1	5e-29	315
OLEEUCl011815:Contig1	2	0	0	2	4.19844
OLEEUCl011819:Contig1	2	2	3	0	3.59499
OLEEUCl011820:Contig1	2	1	0	0	4.0127	Q94CC0	Y5994_ARATH	Uncharacterized protein At5g49945 OS=Arabidopsis thaliana GN=At5g49945 PE=1 SV=1	5e-39	339
OLEEUCl011822:Contig1	3	0	2	1	3.78069	Q08891	MS2_ARATH	Male sterility protein 2 OS=Arabidopsis thaliana GN=MS2 PE=2 SV=2	4e-31	334
OLEEUCl011823:Contig1	5	0	1	1	7.29443
OLEEUCl011836:Contig3	1	1	0	0	2.42797
OLEEUCl011836:Contig1	8	3	11	12	3.6157
OLEEUCl011836:Contig2	1	0	0	2	3.10393
OLEEUCl011837:Contig1	2	0	1	0	3.80292	Q5RJH2	MCTP2_MOUSE	Multiple C2 and transmembrane domain-containing protein 2 OS=Mus musculus GN=Mctp2 PE=2 SV=1	0.0004	100
OLEEUCl011838:Contig1	4	1	0	1	5.69666	P52410	KASC1_ARATH	3-oxoacyl-[acyl-carrier-protein] synthase I, chloroplastic OS=Arabidopsis thaliana GN=KAS1 PE=2 SV=2	1e-16	129
OLEEUCl001184:Contig1	3	0	0	0	7.01888
OLEEUCl011840:Contig1	3	0	2	0	5.92123	Q940T9	COL4_ARATH	Zinc finger protein CONSTANS-LIKE 4 OS=Arabidopsis thaliana GN=COL4 PE=2 SV=2	2e-23	267
OLEEUCl011846:Contig1	2	0	2	0	4.43636
OLEEUCl011853:Contig1	2	0	0	0	4.67925	Q9XGV9	COMT2_OCIBA	Caffeic acid 3-O-methyltransferase 2 OS=Ocimum basilicum GN=COMT2 PE=2 SV=1	0	563
OLEEUCl011853:Contig2	0	0	4	0	7.51421	Q9XGW0	COMT1_OCIBA	Caffeic acid 3-O-methyltransferase 1 OS=Ocimum basilicum GN=COMT1 PE=2 SV=1	2e-29	311
OLEEUCl011863:Contig1	7	6	4	6	1.60832	Q43433	VATB2_GOSHI	Vacuolar ATP synthase subunit B 2 (Fragment) OS=Gossypium hirsutum PE=2 SV=1	0	1421
OLEEUCl011865:Contig1	3	0	1	0	5.65232
OLEEUCl011866:Contig1	3	0	0	0	7.01888
OLEEUCl011871:Contig1	3	1	1	6	3.75426	Q38950	2AAB_ARATH	Serine/threonine-protein phosphatase 2A 65 kDa regulatory subunit A beta isoform OS=Arabidopsis thaliana GN=PP2AA2 PE=1 SV=2	0	536
OLEEUCl011871:Contig2	1	1	2	2	0.194487	Q38950	2AAB_ARATH	Serine/threonine-protein phosphatase 2A 65 kDa regulatory subunit A beta isoform OS=Arabidopsis thaliana GN=PP2AA2 PE=1 SV=2	0	587
OLEEUCl011873:Contig1	2	0	0	0	4.67925
OLEEUCl011878:Contig1	2	0	0	0	4.67925	P90495	MIR1_HHV8	E3 ubiquitin-protein ligase MIR1 OS=Human herpesvirus 8 GN=K3 PE=1 SV=1	0.0002	103
OLEEUCl011878:Contig2	2	0	0	0	4.67925
OLEEUCl011879:Contig1	4	4	4	2	1.4423	Q58EB4	HIBCH_DANRE	3-hydroxyisobutyryl-CoA hydrolase, mitochondrial OS=Danio rerio GN=hibch PE=2 SV=1	4e-18	134
OLEEUCl011879:Contig2	0	0	0	2	3.51919	Q5ZJ60	HIBCH_CHICK	3-hydroxyisobutyryl-CoA hydrolase, mitochondrial OS=Gallus gallus GN=HIBCH PE=2 SV=1	5e-20	237
OLEEUCl011883:Contig1	2	0	0	0	4.67925
OLEEUCl011884:Contig1	2	0	0	0	4.67925
OLEEUCl011886:Contig1	2	0	0	0	4.67925
OLEEUCl011886:Contig2	1	0	1	0	2.21818
OLEEUCl011887:Contig1	3	0	0	0	7.01888
OLEEUCl011889:Contig1	3	0	0	0	7.01888
OLEEUCl011893:Contig1	2	0	0	0	4.67925	P42753	CCD31_ARATH	Cyclin-D3-1 OS=Arabidopsis thaliana GN=CYCD3-1 PE=1 SV=3	2e-36	378
OLEEUCl011895:Contig1	5	0	0	0	11.6981	Q75HJ0	RH37_ORYSJ	DEAD-box ATP-dependent RNA helicase 37 OS=Oryza sativa subsp. japonica GN=PL10A PE=2 SV=1	1e-28	311
OLEEUCl011898:Contig1	0	1	0	4	5.51708
OLEEUCl011898:Contig2	3	0	0	0	7.01888
OLEEUCl011899:Contig3	1	3	0	0	5.35953	Q39196	PIP14_ARATH	Probable aquaporin PIP1-4 OS=Arabidopsis thaliana GN=PIP1.4 PE=1 SV=1	3e-19	231
OLEEUCl011899:Contig1	49	101	137	122	14.7105	Q39196	PIP14_ARATH	Probable aquaporin PIP1-4 OS=Arabidopsis thaliana GN=PIP1.4 PE=1 SV=1	0	1338
OLEEUCl011899:Contig5	0	0	0	2	3.51919
OLEEUCl011899:Contig2	0	0	0	3	5.27879	Q9XF58	PIP25_MAIZE	Aquaporin PIP2-5 OS=Zea mays GN=PIP2-5 PE=1 SV=1	9e-09	140
OLEEUCl011899:Contig4	15	53	138	73	61.854	Q39196	PIP14_ARATH	Probable aquaporin PIP1-4 OS=Arabidopsis thaliana GN=PIP1.4 PE=1 SV=1	0	1347
OLEEUCl011902:Contig1	4	0	0	1	7.50846	Q3EDL4	Y1154_ARATH	Putative serine/threonine-protein kinase At1g01540 OS=Arabidopsis thaliana GN=At1g01540 PE=1 SV=2	4e-23	264
OLEEUCl011906:Contig1	6	0	0	0	14.0378
OLEEUCl011908:Contig1	4	1	2	2	2.19381
OLEEUCl011908:Contig2	2	0	0	1	3.68396	Q9UTC2	YIDH_SCHPO	Uncharacterized protein C227.17c OS=Schizosaccharomyces pombe GN=SPAC227.17c PE=2 SV=1	0.0003	101
OLEEUCl011910:Contig1	2	0	0	0	4.67925	Q94JQ6	CESA6_ARATH	Cellulose synthase A catalytic subunit 6 [UDP-forming] OS=Arabidopsis thaliana GN=CESA6 PE=1 SV=2	0	483
OLEEUCl011913:Contig1	2	0	1	0	3.80292	P95649	CBBY_RHOSH	Protein cbbY OS=Rhodobacter sphaeroides GN=cbbY PE=3 SV=1	0.0001	104
OLEEUCl011915:Contig1	6	1	3	5	3.83067	Q55FP0	PHG1A_DICDI	Putative phagocytic receptor 1a OS=Dictyostelium discoideum GN=phg1a PE=2 SV=1	0	589
OLEEUCl011915:Contig2	0	1	0	3	4.12202	Q66HG5	TM9S2_RAT	Transmembrane 9 superfamily member 2 OS=Rattus norvegicus GN=Tm9sf2 PE=2 SV=1	8e-21	244
OLEEUCl011920:Contig1	7	6	7	0	10.4315	O49292	PPD4_ARATH	PsbP domain-containing protein 4, chloroplastic OS=Arabidopsis thaliana GN=PPD4 PE=1 SV=2	1e-23	269
OLEEUCl011921:Contig1	2	0	1	0	3.80292	Q4R1I9	ANGLT_ROSHC	Anthocyanidin 5,3-O-glucosyltransferase OS=Rosa hybrid cultivar GN=RhGT1 PE=2 SV=1	4e-29	316
OLEEUCl011927:Contig1	7	4	3	5	2.46977	P24068	OCS1_MAIZE	Ocs element-binding factor 1 OS=Zea mays GN=OBF1 PE=2 SV=2	8e-11	161
OLEEUCl011928:Contig1	2	0	0	0	4.67925
OLEEUCl011936:Contig1	3	1	0	0	5.8621
OLEEUCl011938:Contig1	3	0	1	0	5.65232
OLEEUCl011939:Contig3	1	0	0	1	2.09922
OLEEUCl011939:Contig1	4	1	3	1	3.06766
OLEEUCl011939:Contig2	2	2	4	1	1.60041
OLEEUCl011944:Contig1	14	8	6	3	9.99913
OLEEUCl011944:Contig2	0	0	2	0	3.7571
OLEEUCl011946:Contig1	2	0	5	0	8.03017
OLEEUCl001195:Contig1	12	17	7	5	9.63305	P43390	MT2_ACTDE	Metallothionein-like protein type 2 OS=Actinidia deliciosa GN=pKIWI504 PE=2 SV=1	2e-06	120
OLEEUCl001195:Contig2	17	13	15	16	1.67484	P43390	MT2_ACTDE	Metallothionein-like protein type 2 OS=Actinidia deliciosa GN=pKIWI504 PE=2 SV=1	1e-19	238
OLEEUCl011952:Contig1	4	0	0	0	9.3585
OLEEUCl011955:Contig1	3	2	0	0	6.3408
OLEEUCl011956:Contig1	11	7	20	13	3.75587	Q28D16	RTN3_XENTR	Reticulon-3 OS=Xenopus tropicalis GN=rtn3 PE=2 SV=1	2e-09	153
OLEEUCl011957:Contig1	2	0	0	0	4.67925
OLEEUCl011958:Contig1	4	0	1	0	7.62741	Q8H7Y8	H2AV1_ORYSJ	Probable histone H2A variant 1 OS=Oryza sativa subsp. japonica GN=Os03g0162200 PE=2 SV=1	5e-35	367
OLEEUCl011959:Contig1	2	0	0	0	4.67925	Q3SH50	RNC_THIDA	Ribonuclease 3 OS=Thiobacillus denitrificans (strain ATCC 25259) GN=rnc PE=3 SV=1	0.0007	98
OLEEUCl001196:Contig1	21	33	18	72	24.0799
OLEEUCl011960:Contig1	2	1	1	0	2.64614
OLEEUCl011962:Contig1	3	0	1	0	5.65232	Q94CD8	E134_ARATH	Putative glucan endo-1,3-beta-glucosidase 4 OS=Arabidopsis thaliana GN=At3g13560 PE=1 SV=1	2e-35	370
OLEEUCl011963:Contig1	3	0	1	1	3.80227	Q9XF89	CB26_ARATH	Chlorophyll a-b binding protein CP26, chloroplastic OS=Arabidopsis thaliana GN=LHCB5 PE=2 SV=1	3e-40	411
OLEEUCl011964:Contig1	2	0	1	0	3.80292	O23039	ZIP5_ARATH	Zinc transporter 5 OS=Arabidopsis thaliana GN=ZIP5 PE=2 SV=1	1e-30	320
OLEEUCl011970:Contig3	0	3	4	4	3.51875	Q9LYB4	GPX5_ARATH	Probable glutathione peroxidase 5 OS=Arabidopsis thaliana GN=GPX5 PE=2 SV=1	1.99965e-37	431
OLEEUCl011970:Contig1	3	2	0	2	3.81815	Q8L910	GPX4_ARATH	Probable glutathione peroxidase 4 OS=Arabidopsis thaliana GN=GPX4 PE=2 SV=1	2e-21	249
OLEEUCl011970:Contig2	0	2	0	1	3.18139	O23968	GPX4_HELAN	Probable phospholipid hydroperoxide glutathione peroxidase OS=Helianthus annuus GN=GPXHA-2 PE=2 SV=1	8e-19	227
OLEEUCl011974:Contig1	2	1	0	0	4.0127
OLEEUCl011975:Contig1	2	0	0	0	4.67925
OLEEUCl011978:Contig1	5	2	2	0	6.71223
OLEEUCl011980:Contig1	3	0	0	2	5.68332	P53849	GIS2_YEAST	Zinc finger protein GIS2 OS=Saccharomyces cerevisiae GN=GIS2 PE=1 SV=1	6e-11	159
OLEEUCl011985:Contig1	4	0	4	0	8.87271
OLEEUCl011985:Contig2	0	0	3	0	5.63566
OLEEUCl011994:Contig3	0	0	2	0	3.7571	Q9ZU52	ALFC3_ARATH	Probable fructose-bisphosphate aldolase 3, chloroplastic OS=Arabidopsis thaliana GN=FBA3 PE=1 SV=1	1e-17	216
OLEEUCl011994:Contig1	2	4	0	0	7.52284	Q9ZU52	ALFC3_ARATH	Probable fructose-bisphosphate aldolase 3, chloroplastic OS=Arabidopsis thaliana GN=FBA3 PE=1 SV=1	3e-28	308
OLEEUCl011994:Contig2	0	0	2	4	5.28571	Q9ZU52	ALFC3_ARATH	Probable fructose-bisphosphate aldolase 3, chloroplastic OS=Arabidopsis thaliana GN=FBA3 PE=1 SV=1	0	615
OLEEUCl011996:Contig1	2	0	2	0	4.43636
OLEEUCl011997:Contig1	3	0	0	0	7.01888
OLEEUCl011999:Contig1	4	6	5	5	0.369779	O22683	CYNS_ARATH	Cyanate hydratase OS=Arabidopsis thaliana GN=CYN PE=1 SV=1	0	516
OLEEUCl000120:Contig1	5	0	0	0	11.6981
OLEEUCl012002:Contig1	7	9	19	14	2.5729	P51413	RL172_ARATH	60S ribosomal protein L17-2 OS=Arabidopsis thaliana GN=RPL17B PE=2 SV=2	0	741
OLEEUCl012005:Contig3	29	40	25	21	10.1604
OLEEUCl012005:Contig1	6	3	1	0	9.22671
OLEEUCl012005:Contig2	6	3	4	2	2.99748	Q8W486	Y1491_ARATH	DUF246 domain-containing protein At1g04910 OS=Arabidopsis thaliana GN=At1g04910 PE=1 SV=1	3e-15	199
OLEEUCl012005:Contig4	3	1	1	0	4.13102
OLEEUCl012011:Contig1	5	0	0	0	11.6981
OLEEUCl012013:Contig1	2	0	0	0	4.67925
OLEEUCl012018:Contig1	4	6	0	2	7.89796
OLEEUCl012018:Contig2	0	3	4	1	4.29371
OLEEUCl012020:Contig1	2	1	0	3	3.29149
OLEEUCl012022:Contig1	2	1	0	0	4.0127	P70318	TIAR_MOUSE	Nucleolysin TIAR OS=Mus musculus GN=Tial1 PE=2 SV=1	3e-19	230
OLEEUCl012024:Contig1	9	3	3	4	5.32417
OLEEUCl012026:Contig1	2	0	0	0	4.67925	Q8W4T9	T13H_TAXCU	Taxane 13-alpha-hydroxylase OS=Taxus cuspidata GN=CYP725A2 PE=1 SV=1	1e-08	139
OLEEUCl012029:Contig1	7	0	0	0	16.3774	Q9XES1	ECA4_ARATH	Calcium-transporting ATPase 4, endoplasmic reticulum-type OS=Arabidopsis thaliana GN=ECA4 PE=2 SV=2	4e-27	298
OLEEUCl012031:Contig1	3	0	0	0	7.01888
OLEEUCl012033:Contig1	2	0	0	0	4.67925
OLEEUCl012041:Contig1	4	1	1	3	2.82975	Q38953	DHX8_ARATH	Probable pre-mRNA-splicing factor ATP-dependent RNA helicase OS=Arabidopsis thaliana GN=At3g26560 PE=2 SV=2	0	599
OLEEUCl012043:Contig1	4	0	0	0	9.3585	Q9XGN1	TTG1_ARATH	Protein TRANSPARENT TESTA GLABRA 1 OS=Arabidopsis thaliana GN=TTG1 PE=1 SV=1	1e-14	191
OLEEUCl012046:Contig1	2	0	0	0	4.67925
OLEEUCl012049:Contig1	2	0	6	1	6.69061	P31166	APT1_ARATH	Adenine phosphoribosyltransferase 1 OS=Arabidopsis thaliana GN=APT1 PE=2 SV=2	0	688
OLEEUCl012049:Contig2	1	2	1	2	0.404275	Q43199	APT1_WHEAT	Adenine phosphoribosyltransferase 1 OS=Triticum aestivum GN=APT1 PE=2 SV=1	2e-16	186
OLEEUCl012051:Contig1	4	0	0	0	9.3585
OLEEUCl012052:Contig1	2	2	4	1	1.60041
OLEEUCl012054:Contig3	11	1	20	2	22.433	Q8H1H9	AMO_ARATH	Amine oxidase [copper-containing] OS=Arabidopsis thaliana GN=At1g62810 PE=2 SV=1	0	1158
OLEEUCl012054:Contig1	5	1	7	2	5.11329	Q8H1H9	AMO_ARATH	Amine oxidase [copper-containing] OS=Arabidopsis thaliana GN=At1g62810 PE=2 SV=1	4e-36	379
OLEEUCl012054:Contig2	10	0	6	3	12.7197	Q8H1H9	AMO_ARATH	Amine oxidase [copper-containing] OS=Arabidopsis thaliana GN=At1g62810 PE=2 SV=1	0	801
OLEEUCl012055:Contig1	2	0	2	0	4.43636	Q42698	GGPPS_CATRO	Geranylgeranyl pyrophosphate synthetase, chloroplastic OS=Catharanthus roseus GN=GGPS1 PE=3 SV=1	0	575
OLEEUCl012059:Contig1	3	0	0	0	7.01888
OLEEUCl012062:Contig1	3	0	2	0	5.92123
OLEEUCl012063:Contig1	3	0	3	1	4.27242	Q08467	CSK21_ARATH	Casein kinase II subunit alpha-1 OS=Arabidopsis thaliana GN=CKA1 PE=1 SV=2	0	594
OLEEUCl012063:Contig2	0	1	1	2	1.48608	P28523	CSK2A_MAIZE	Casein kinase II subunit alpha OS=Zea mays GN=ACK2 PE=1 SV=1	0	719
OLEEUCl012064:Contig1	4	2	1	2	2.4036
OLEEUCl012068:Contig1	2	0	0	0	4.67925
OLEEUCl012068:Contig2	2	1	0	0	4.0127	O81825	DRL28_ARATH	Probable disease resistance protein At4g27220 OS=Arabidopsis thaliana GN=At4g27220 PE=2 SV=1	1e-08	112
OLEEUCl012075:Contig1	2	0	0	0	4.67925
OLEEUCl012076:Contig1	4	0	1	1	5.48688
OLEEUCl001208:Contig3	0	2	0	4	5.70529	Q40872	AG_PANGI	Floral homeotic protein AGAMOUS OS=Panax ginseng GN=AG2 PE=2 SV=1	6e-10	151
OLEEUCl001208:Contig1	9	12	3	16	7.33255	Q40885	AG_PETHY	Floral homeotic protein AGAMOUS OS=Petunia hybrida GN=AG1 PE=2 SV=1	0	811
OLEEUCl001208:Contig6	0	2	1	2	1.96478	P29385	AGL5_ARATH	Agamous-like MADS-box protein AGL5 OS=Arabidopsis thaliana GN=AGL5 PE=2 SV=1	3e-20	239
OLEEUCl001208:Contig5	0	3	0	0	6.26502	Q43585	AG_TOBAC	Floral homeotic protein AGAMOUS OS=Nicotiana tabacum GN=AG1 PE=2 SV=1	3e-24	274
OLEEUCl001208:Contig2	0	0	1	1	1.63815	Q43585	AG_TOBAC	Floral homeotic protein AGAMOUS OS=Nicotiana tabacum GN=AG1 PE=2 SV=1	2e-08	137
OLEEUCl001208:Contig4	2	9	7	12	3.73297	Q40885	AG_PETHY	Floral homeotic protein AGAMOUS OS=Petunia hybrida GN=AG1 PE=2 SV=1	0	997
OLEEUCl012080:Contig1	2	0	0	0	4.67925
OLEEUCl012090:Contig1	5	1	0	0	9.88633
OLEEUCl012091:Contig1	2	1	2	5	1.71304	Q9CQ90	CI085_MOUSE	Uncharacterized protein C9orf85 homolog OS=Mus musculus PE=2 SV=1	2e-15	198
OLEEUCl012091:Contig2	0	1	2	1	1.60504	Q96MD7	CI085_HUMAN	Uncharacterized protein C9orf85 OS=Homo sapiens GN=C9orf85 PE=2 SV=1	2e-08	138
OLEEUCl012093:Contig1	2	0	2	0	4.43636
OLEEUCl012093:Contig2	3	1	4	0	5.37631
OLEEUCl012096:Contig1	4	0	0	2	7.36792	Q6FWD4	MCH1_CANGA	Probable transporter MCH1 OS=Candida glabrata GN=MCH1 PE=3 SV=1	0.001	97
OLEEUCl012099:Contig1	2	0	2	0	4.43636
OLEEUCl012102:Contig1	2	0	4	3	3.69781	O94581	COX12_SCHPO	Cytochrome c oxidase polypeptide VIb OS=Schizosaccharomyces pombe GN=cox12 PE=2 SV=1	4e-19	232
OLEEUCl012103:Contig1	4	0	2	1	5.22372
OLEEUCl012105:Contig1	2	0	0	0	4.67925	Q54TC5	MAFL2_DICDI	Maf-like protein DDB_0218334 OS=Dictyostelium discoideum GN=DDB_0218334 PE=3 SV=1	2e-10	154
OLEEUCl012109:Contig1	2	0	0	2	4.19844	Q9ZTX8	ARFF_ARATH	Auxin response factor 6 OS=Arabidopsis thaliana GN=ARF6 PE=2 SV=1	0	475
OLEEUCl012111:Contig1	9	1	6	2	8.91593
OLEEUCl012114:Contig3	0	0	1	1	1.63815
OLEEUCl012114:Contig1	3	3	3	0	4.65489
OLEEUCl012114:Contig6	1	2	0	2	2.42586	Q1A267	POL_SIVMB	Gag-Pol polyprotein OS=Simian immunodeficiency virus (isolate MB66) GN=gag-pol PE=3 SV=4	1e-07	130
OLEEUCl012114:Contig5	11	30	15	23	6.94215	Q8BL97	SFRS7_MOUSE	Splicing factor, arginine/serine-rich 7 OS=Mus musculus GN=Sfrs7 PE=1 SV=1	6e-09	149
OLEEUCl012114:Contig2	5	2	7	4	2.26553	Q09167	SFRS5_RAT	Splicing factor, arginine/serine-rich 5 OS=Rattus norvegicus GN=Sfrs5 PE=2 SV=1	1e-18	225
OLEEUCl012114:Contig4	6	6	10	14	1.41216
OLEEUCl012117:Contig1	2	0	1	1	2.3174
OLEEUCl012124:Contig1	4	0	0	0	9.3585
OLEEUCl012128:Contig1	5	0	0	0	11.6981
OLEEUCl012129:Contig1	2	0	1	1	2.3174
OLEEUCl012129:Contig2	0	5	1	0	8.42012
OLEEUCl012130:Contig1	2	2	0	0	4.85593	Q9SZ83	Y4967_ARATH	Uncharacterized oxidoreductase At4g09670 OS=Arabidopsis thaliana GN=At4g09670 PE=1 SV=1	5e-12	168
OLEEUCl012132:Contig3	11	2	9	0	17.2951	Q9SQL2	CB24_PEA	Chlorophyll a-b binding protein P4, chloroplastic OS=Pisum sativum GN=lhcA-P4 PE=1 SV=1	0	711
OLEEUCl012132:Contig1	9	0	8	1	15.3153	P27521	CB24_ARATH	Chlorophyll a-b binding protein 4, chloroplastic OS=Arabidopsis thaliana GN=CAB4 PE=1 SV=1	0	728
OLEEUCl012132:Contig5	0	0	3	0	5.63566	Q9SQL2	CB24_PEA	Chlorophyll a-b binding protein P4, chloroplastic OS=Pisum sativum GN=lhcA-P4 PE=1 SV=1	2e-18	223
OLEEUCl012132:Contig2	0	0	5	0	9.39276	P27521	CB24_ARATH	Chlorophyll a-b binding protein 4, chloroplastic OS=Arabidopsis thaliana GN=CAB4 PE=1 SV=1	6e-36	374
OLEEUCl012132:Contig4	1	0	4	0	6.24419	Q9SQL2	CB24_PEA	Chlorophyll a-b binding protein P4, chloroplastic OS=Pisum sativum GN=lhcA-P4 PE=1 SV=1	4e-14	186
OLEEUCl012133:Contig1	2	0	0	0	4.67925	O95340	PAPS2_HUMAN	Bifunctional 3-phosphoadenosine 5-phosphosulfate synthetase 2 OS=Homo sapiens GN=PAPSS2 PE=1 SV=2	4e-08	135
OLEEUCl012134:Contig1	3	0	0	0	7.01888
OLEEUCl012134:Contig2	0	3	0	0	6.26502
OLEEUCl012137:Contig1	1	0	1	0	2.21818
OLEEUCl012137:Contig2	1	0	2	0	3.34184	B0JVA7	ISPH_MICAN	4-hydroxy-3-methylbut-2-enyl diphosphate reductase OS=Microcystis aeruginosa (strain NIES-843) GN=ispH PE=3 SV=1	8e-24	262
OLEEUCl001214:Contig1	5	7	7	3	2.30516
OLEEUCl012141:Contig1	2	0	0	0	4.67925	Q9LD45	BI1_ARATH	Bax inhibitor 1 OS=Arabidopsis thaliana GN=BI-1 PE=1 SV=1	3e-27	300
OLEEUCl012143:Contig1	2	0	0	0	4.67925
OLEEUCl001215:Contig1	8	0	0	0	18.717
OLEEUCl012150:Contig1	3	3	0	0	7.2839
OLEEUCl012158:Contig1	4	0	0	0	9.3585
OLEEUCl012160:Contig1	2	0	0	0	4.67925
OLEEUCl012163:Contig3	0	1	0	7	10.057
OLEEUCl012163:Contig1	13	66	18	82	50.157	P12219	ACCD_TOBAC	Acetyl-coenzyme A carboxylase carboxyl transferase subunit beta OS=Nicotiana tabacum GN=accD PE=3 SV=1	0	1087
OLEEUCl012163:Contig2	17	79	27	97	50.3142	P12219	ACCD_TOBAC	Acetyl-coenzyme A carboxylase carboxyl transferase subunit beta OS=Nicotiana tabacum GN=accD PE=3 SV=1	0	1406
OLEEUCl012163:Contig4	0	0	1	3	3.91223
OLEEUCl012167:Contig1	9	13	9	13	1.04186	P42731	PABP2_ARATH	Polyadenylate-binding protein 2 OS=Arabidopsis thaliana GN=PAB2 PE=1 SV=1	0	641
OLEEUCl001217:Contig1	3	0	3	0	6.65453	O65351	SUBL_ARATH	Subtilisin-like protease OS=Arabidopsis thaliana GN=ARA12 PE=1 SV=1	2e-19	233
OLEEUCl012173:Contig1	12	0	0	0	28.0755	Q8GUI4	UGPI6_ARATH	Uncharacterized GPI-anchored protein At1g61900 OS=Arabidopsis thaliana GN=At1g61900 PE=1 SV=1	5e-21	246
OLEEUCl012174:Contig1	2	0	3	0	5.46015	P17407	21KD_DAUCA	21 kDa protein OS=Daucus carota PE=2 SV=1	7e-12	167
OLEEUCl012179:Contig1	2	0	0	0	4.67925	Q3EDL4	Y1154_ARATH	Putative serine/threonine-protein kinase At1g01540 OS=Arabidopsis thaliana GN=At1g01540 PE=1 SV=2	2e-08	137
OLEEUCl001218:Contig1	2	0	0	0	4.67925
OLEEUCl001218:Contig6	0	0	0	2	3.51919	Q9FUL4	RL24_PRUAV	60S ribosomal protein L24 OS=Prunus avium GN=RPL24 PE=2 SV=1	2e-27	302
OLEEUCl001218:Contig2	1	13	4	6	9.13623	P50888	RL24_HORVU	60S ribosomal protein L24 OS=Hordeum vulgare GN=RPL24 PE=2 SV=1	1e-17	218
OLEEUCl001218:Contig3	7	6	13	13	1.44535	Q9FUL4	RL24_PRUAV	60S ribosomal protein L24 OS=Prunus avium GN=RPL24 PE=2 SV=1	0	486
OLEEUCl001218:Contig7	4	5	2	3	1.89766	Q9FUL4	RL24_PRUAV	60S ribosomal protein L24 OS=Prunus avium GN=RPL24 PE=2 SV=1	1e-29	322
OLEEUCl001218:Contig5	0	2	5	0	7.5276	Q9FUL4	RL24_PRUAV	60S ribosomal protein L24 OS=Prunus avium GN=RPL24 PE=2 SV=1	1e-32	346
OLEEUCl001218:Contig9	0	0	2	3	4.18114	Q42347	RL241_ARATH	60S ribosomal protein L24-1 OS=Arabidopsis thaliana GN=RPL24A PE=1 SV=2	1e-21	252
OLEEUCl001218:Contig4	0	3	0	0	6.26502	Q9FUL4	RL24_PRUAV	60S ribosomal protein L24 OS=Prunus avium GN=RPL24 PE=2 SV=1	6e-24	271
OLEEUCl001218:Contig8	1	1	0	1	1.43267	Q9FUL4	RL24_PRUAV	60S ribosomal protein L24 OS=Prunus avium GN=RPL24 PE=2 SV=1	1e-30	328
OLEEUCl012181:Contig1	5	1	3	6	3.25064	O34598	GUAD_BACSU	Guanine deaminase OS=Bacillus subtilis GN=guaD PE=1 SV=1	1e-24	281
OLEEUCl012185:Contig1	2	0	3	4	3.57885	Q6DJ05	P2R3C_XENTR	Serine/threonine-protein phosphatase 2A regulatory subunit B subunit gamma OS=Xenopus tropicalis GN=ppp2r3c PE=2 SV=1	1e-19	239
OLEEUCl012186:Contig1	3	0	0	0	7.01888
OLEEUCl012189:Contig1	2	0	0	0	4.67925
OLEEUCl012191:Contig1	3	0	0	0	7.01888
OLEEUCl012194:Contig1	1	0	1	0	2.21818
OLEEUCl012194:Contig2	3	0	3	3	3.66866
OLEEUCl012199:Contig1	2	0	0	0	4.67925
OLEEUCl012200:Contig1	2	0	0	0	4.67925
OLEEUCl012205:Contig3	1	1	2	2	0.194487	Q9LVM5	TTHL_ARATH	Bifunctional hydroxyisourate hydrolase/2-oxo-4-hydroxy-4-carboxy-5-ureidoimidazoline decarboxylase OS=Arabidopsis thaliana GN=TTL PE=1 SV=1	7e-14	184
OLEEUCl012205:Contig1	4	4	3	2	1.51588	Q9LVM5	TTHL_ARATH	Bifunctional hydroxyisourate hydrolase/2-oxo-4-hydroxy-4-carboxy-5-ureidoimidazoline decarboxylase OS=Arabidopsis thaliana GN=TTL PE=1 SV=1	6.02558e-39	445
OLEEUCl012205:Contig2	2	3	2	1	1.21586	Q9LVM5	TTHL_ARATH	Bifunctional hydroxyisourate hydrolase/2-oxo-4-hydroxy-4-carboxy-5-ureidoimidazoline decarboxylase OS=Arabidopsis thaliana GN=TTL PE=1 SV=1	1e-32	327
OLEEUCl012207:Contig1	8	7	3	7	3.24967	Q4FZT9	PSMD2_RAT	26S proteasome non-ATPase regulatory subunit 2 OS=Rattus norvegicus GN=Psmd2 PE=2 SV=1	0	636
OLEEUCl012207:Contig2	1	2	0	8	8.53933	Q4FZT9	PSMD2_RAT	26S proteasome non-ATPase regulatory subunit 2 OS=Rattus norvegicus GN=Psmd2 PE=2 SV=1	0	669
OLEEUCl012209:Contig1	4	0	6	13	11.0781
OLEEUCl012209:Contig2	0	6	2	9	8.67574
OLEEUCl001221:Contig1	3	0	0	0	7.01888
OLEEUCl012211:Contig1	11	0	1	1	19.3221	Q9C9X3	ANXD5_ARATH	Annexin D5 OS=Arabidopsis thaliana GN=ANN5 PE=2 SV=2	3.9937e-39	441
OLEEUCl012218:Contig1	2	0	0	0	4.67925
OLEEUCl012222:Contig1	2	0	0	0	4.67925
OLEEUCl012223:Contig1	2	1	0	0	4.0127	O48671	RER1B_ARATH	Protein RER1B OS=Arabidopsis thaliana GN=RER1B PE=2 SV=2	1e-06	122
OLEEUCl012226:Contig1	2	0	0	0	4.67925	Q6DEU9	CTR9_XENTR	RNA polymerase-associated protein CTR9 homolog OS=Xenopus tropicalis GN=ctr9 PE=2 SV=1	3e-06	119
OLEEUCl012228:Contig1	3	1	2	1	1.72732
OLEEUCl012229:Contig1	6	0	0	0	14.0378
OLEEUCl012237:Contig1	6	0	0	0	14.0378
OLEEUCl012238:Contig1	2	0	2	0	4.43636	O04202	EIF3F_ARATH	Eukaryotic translation initiation factor 3 subunit F OS=Arabidopsis thaliana GN=TIF3F1 PE=2 SV=1	3e-07	127
OLEEUCl012245:Contig1	2	0	6	0	9.46034	Q9LPI7	NAC12_ARATH	NAC domain-containing protein 12 OS=Arabidopsis thaliana GN=NST3 PE=2 SV=1	3e-25	282
OLEEUCl012245:Contig2	3	0	6	0	10.0255	Q84WP6	NAC43_ARATH	NAC domain-containing protein 43 OS=Arabidopsis thaliana GN=EMB2301 PE=2 SV=2	0	545
OLEEUCl012248:Contig1	8	0	0	2	15.0169
OLEEUCl012254:Contig1	3	5	2	1	3.28806
OLEEUCl001226:Contig3	9	34	15	40	15.3643	Q9SSA8	RA212_ARATH	Ethylene-responsive transcription factor RAP2-12 OS=Arabidopsis thaliana GN=RAP2-12 PE=2 SV=1	0	636
OLEEUCl001226:Contig1	0	2	0	0	4.17668	Q6K7E6	ERF1_ORYSJ	Ethylene-responsive transcription factor 1 OS=Oryza sativa subsp. japonica GN=EREBP1 PE=1 SV=1	1e-15	129
OLEEUCl001226:Contig2	2	17	0	17	24.9506	Q9SSA8	RA212_ARATH	Ethylene-responsive transcription factor RAP2-12 OS=Arabidopsis thaliana GN=RAP2-12 PE=2 SV=1	3e-34	251
OLEEUCl001226:Contig4	0	0	0	2	3.51919
OLEEUCl012260:Contig1	5	1	3	0	7.25733	O65351	SUBL_ARATH	Subtilisin-like protease OS=Arabidopsis thaliana GN=ARA12 PE=1 SV=1	1e-37	392
OLEEUCl012261:Contig1	8	4	6	12	2.77944
OLEEUCl012262:Contig1	3	0	0	0	7.01888
OLEEUCl012262:Contig2	0	0	9	1	13.9766
OLEEUCl012265:Contig3	0	0	1	1	1.63815
OLEEUCl012265:Contig1	3	0	0	0	7.01888
OLEEUCl012265:Contig2	1	1	0	0	2.42797
OLEEUCl012267:Contig1	4	0	0	0	9.3585	P13526	ARLC_MAIZE	Anthocyanin regulatory Lc protein OS=Zea mays GN=LC PE=2 SV=1	7e-06	115
OLEEUCl012277:Contig1	2	0	0	0	4.67925
OLEEUCl012281:Contig1	3	4	1	1	3.23595
OLEEUCl012291:Contig1	2	0	0	1	3.68396
OLEEUCl012302:Contig1	4	0	1	0	7.62741
OLEEUCl012306:Contig1	2	0	0	0	4.67925
OLEEUCl012309:Contig1	2	0	0	0	4.67925
OLEEUCl012310:Contig3	4	13	8	6	4.12833
OLEEUCl012310:Contig1	7	3	3	8	3.27742	P12210	CLPP_TOBAC	ATP-dependent Clp protease proteolytic subunit OS=Nicotiana tabacum GN=clpP PE=2 SV=1	4e-25	288
OLEEUCl012310:Contig2	1	0	0	1	2.09922
OLEEUCl012312:Contig1	7	1	2	3	5.80227	Q54UJ0	PSD12_DICDI	26S proteasome non-ATPase regulatory subunit 12 OS=Dictyostelium discoideum GN=psmD12 PE=2 SV=1	1e-26	297
OLEEUCl012312:Contig2	11	3	3	5	7.50021	Q9D8W5	PSD12_MOUSE	26S proteasome non-ATPase regulatory subunit 12 OS=Mus musculus GN=Psmd12 PE=2 SV=3	2e-35	372
OLEEUCl012313:Contig1	2	4	5	6	0.615497	Q54YG5	TPPC5_DICDI	Trafficking protein particle complex subunit 5 OS=Dictyostelium discoideum GN=trappc5 PE=3 SV=1	6e-09	142
OLEEUCl012313:Contig2	3	2	5	5	0.757108	Q54YG5	TPPC5_DICDI	Trafficking protein particle complex subunit 5 OS=Dictyostelium discoideum GN=trappc5 PE=3 SV=1	0	590
OLEEUCl012315:Contig1	2	0	3	1	3.31962
OLEEUCl012316:Contig1	6	0	5	0	12.4962	Q76H85	H4_SILLA	Histone H4 OS=Silene latifolia GN=SlH4 PE=3 SV=3	1e-39	410
OLEEUCl012317:Contig1	4	1	8	0	10.3695	P43309	PPO_MALDO	Polyphenol oxidase, chloroplastic OS=Malus domestica PE=2 SV=1	2e-18	224
OLEEUCl012318:Contig1	3	0	1	0	5.65232	P27057	GAST1_SOLLC	Protein GAST1 OS=Solanum lycopersicum GN=GAST1 PE=2 SV=1	0.0005	99
OLEEUCl012321:Contig1	2	1	0	2	2.67714	Q39033	PLCD2_ARATH	Phosphoinositide phospholipase C 2 OS=Arabidopsis thaliana GN=PLC2 PE=1 SV=1	0	557
OLEEUCl012321:Contig2	1	8	3	2	5.65312
OLEEUCl012325:Contig1	2	1	0	0	4.0127	O94298	YOOF_SCHPO	Uncharacterized hydroxylase C887.15c OS=Schizosaccharomyces pombe GN=SPBC887.15c PE=1 SV=1	1e-26	295
OLEEUCl012329:Contig1	2	0	0	0	4.67925
OLEEUCl012330:Contig1	2	1	3	0	3.64836	Q84VX0	Y5740_ARATH	Uncharacterized glycosyltransferase At1g55740 OS=Arabidopsis thaliana GN=At1g55740 PE=2 SV=1	4e-35	367
OLEEUCl012331:Contig3	0	0	3	0	5.63566	Q0J951	ARFL_ORYSJ	Auxin response factor 12 OS=Oryza sativa subsp. japonica GN=ARF12 PE=2 SV=1	0	506
OLEEUCl012331:Contig1	1	0	2	0	3.34184	Q9ZTX8	ARFF_ARATH	Auxin response factor 6 OS=Arabidopsis thaliana GN=ARF6 PE=2 SV=1	6e-08	133
OLEEUCl012331:Contig2	5	0	1	0	9.67655	Q9FGV1	ARFH_ARATH	Auxin response factor 8 OS=Arabidopsis thaliana GN=ARF8 PE=2 SV=2	9e-15	192
OLEEUCl012331:Contig4	1	0	3	2	2.73959	Q9FGV1	ARFH_ARATH	Auxin response factor 8 OS=Arabidopsis thaliana GN=ARF8 PE=2 SV=2	5.60519e-40	452
OLEEUCl012333:Contig1	2	0	0	1	3.68396	P93401	NU2M_OENBE	NADH-ubiquinone oxidoreductase chain 2 OS=Oenothera bertiana GN=ND2 PE=2 SV=2	1e-39	408
OLEEUCl012338:Contig1	2	1	0	1	2.52719	Q3MHH6	CJ033_BOVIN	Probable oxidoreductase C10orf33 homolog OS=Bos taurus PE=2 SV=1	1e-21	251
OLEEUCl012339:Contig1	5	0	3	0	9.69831	Q43839	G6PDC_SOLTU	Glucose-6-phosphate 1-dehydrogenase, chloroplastic OS=Solanum tuberosum PE=1 SV=1	2e-37	387
OLEEUCl012341:Contig1	9	14	4	11	5.62796	P29384	SEP2_ARATH	Developmental protein SEPALLATA 2 OS=Arabidopsis thaliana GN=SEP2 PE=1 SV=1	0	702
OLEEUCl012341:Contig2	2	2	0	1	3.00589	P29382	SEP1_ARATH	Developmental protein SEPALLATA 1 OS=Arabidopsis thaliana GN=SEP1 PE=1 SV=2	4e-39	402
OLEEUCl012346:Contig1	3	0	0	0	7.01888	Q9SAI5	RL71_ARATH	60S ribosomal protein L7-1 OS=Arabidopsis thaliana GN=RPL7A PE=2 SV=1	3e-19	231
OLEEUCl012349:Contig1	3	2	0	2	3.81815	Q39008	M3K1_ARATH	Mitogen-activated protein kinase kinase kinase 1 OS=Arabidopsis thaliana GN=MEKK1 PE=1 SV=2	2e-29	321
OLEEUCl012354:Contig1	4	0	0	0	9.3585
OLEEUCl012355:Contig1	4	5	3	1	3.45427	O49621	MLO1_ARATH	MLO-like protein 1 OS=Arabidopsis thaliana GN=MLO1 PE=1 SV=1	0	483
OLEEUCl001236:Contig1	2	0	0	0	4.67925
OLEEUCl012361:Contig1	7	0	0	0	16.3774
OLEEUCl012363:Contig1	2	0	1	0	3.80292
OLEEUCl012364:Contig1	2	0	3	0	5.46015	O48921	C97B2_SOYBN	Cytochrome P450 97B2 OS=Glycine max GN=CYP97B2 PE=2 SV=1	3e-37	386
OLEEUCl012367:Contig1	2	0	0	1	3.68396	Q8IZP6	R113B_HUMAN	RING finger protein 113B OS=Homo sapiens GN=RNF113B PE=1 SV=3	1e-19	234
OLEEUCl012368:Contig1	2	0	0	0	4.67925
OLEEUCl012373:Contig1	4	0	0	0	9.3585	Q9LZW4	CIPKE_ARATH	CBL-interacting serine/threonine-protein kinase 14 OS=Arabidopsis thaliana GN=CIPK14 PE=1 SV=1	6e-05	107
OLEEUCl012377:Contig3	0	3	0	0	6.26502	P31251	UBE12_WHEAT	Ubiquitin-activating enzyme E1 2 OS=Triticum aestivum GN=UBA2 PE=2 SV=1	1e-10	156
OLEEUCl012377:Contig1	3	1	0	0	5.8621	P31251	UBE12_WHEAT	Ubiquitin-activating enzyme E1 2 OS=Triticum aestivum GN=UBA2 PE=2 SV=1	4e-28	307
OLEEUCl012377:Contig2	0	2	0	0	4.17668	P31251	UBE12_WHEAT	Ubiquitin-activating enzyme E1 2 OS=Triticum aestivum GN=UBA2 PE=2 SV=1	5e-08	134
OLEEUCl012377:Contig4	1	2	8	4	3.97975	P31251	UBE12_WHEAT	Ubiquitin-activating enzyme E1 2 OS=Triticum aestivum GN=UBA2 PE=2 SV=1	0	912
OLEEUCl012378:Contig1	2	0	0	0	4.67925
OLEEUCl001238:Contig1	2	0	1	0	3.80292
OLEEUCl012382:Contig1	2	0	0	1	3.68396
OLEEUCl012389:Contig1	2	0	0	0	4.67925	Q9SK27	ENL1_ARATH	Early nodulin-like protein 1 OS=Arabidopsis thaliana GN=At2g25060 PE=1 SV=2	2e-10	154
OLEEUCl012390:Contig3	2	0	1	2	2.46735
OLEEUCl012390:Contig1	5	1	2	1	4.38348
OLEEUCl012390:Contig2	2	0	0	1	3.68396
OLEEUCl012391:Contig1	2	0	0	0	4.67925	P40691	A115_TOBAC	Auxin-induced protein PCNT115 OS=Nicotiana tabacum PE=2 SV=1	9e-23	261
OLEEUCl012393:Contig1	6	0	0	0	14.0378
OLEEUCl012396:Contig1	5	0	2	0	9.41339
OLEEUCl012397:Contig1	2	0	1	0	3.80292	P24715	RUXG_MEDSA	Probable small nuclear ribonucleoprotein G OS=Medicago sativa GN=C29 PE=3 SV=1	2e-20	242
OLEEUCl012398:Contig1	2	0	1	0	3.80292	Q9LYA9	Y3314_ARATH	Uncharacterized protein At3g63140, chloroplastic OS=Arabidopsis thaliana GN=At3g63140 PE=1 SV=1	0	512
OLEEUCl012404:Contig3	22	7	24	2	26.5179	Q9LS10	MT810_ARATH	Probable S-adenosylmethionine-dependent methyltransferase At5g38100 OS=Arabidopsis thaliana GN=At5g38100 PE=2 SV=1	0	542
OLEEUCl012404:Contig1	4	0	12	0	18.9207	Q9FKR0	MT878_ARATH	Probable S-adenosylmethionine-dependent methyltransferase At5g38780 OS=Arabidopsis thaliana GN=At5g38780 PE=2 SV=1	5e-10	154
OLEEUCl012404:Contig5	2	0	8	0	12.4884	Q9FKC8	MT799_ARATH	Putative S-adenosylmethionine-dependent methyltransferase At5g37990 OS=Arabidopsis thaliana GN=At5g37990 PE=3 SV=2	3e-14	187
OLEEUCl012404:Contig2	7	3	10	1	8.5745	Q9FKC8	MT799_ARATH	Putative S-adenosylmethionine-dependent methyltransferase At5g37990 OS=Arabidopsis thaliana GN=At5g37990 PE=3 SV=2	1e-18	155
OLEEUCl012404:Contig4	0	0	3	0	5.63566	Q9FKC8	MT799_ARATH	Putative S-adenosylmethionine-dependent methyltransferase At5g37990 OS=Arabidopsis thaliana GN=At5g37990 PE=3 SV=2	9e-07	123
OLEEUCl012405:Contig1	2	0	0	0	4.67925	Q7Y175	UBAX1_ARATH	UBA and UBX domain-containing protein At4g15410 OS=Arabidopsis thaliana GN=At4g15410 PE=2 SV=1	4e-07	126
OLEEUCl012406:Contig3	0	1	0	1	1.84794	P26300	ENO_SOLLC	Enolase OS=Solanum lycopersicum GN=PGH1 PE=2 SV=1	1e-37	389
OLEEUCl012406:Contig1	0	1	8	0	12.5874	Q43321	ENO_ALNGL	Enolase OS=Alnus glutinosa GN=PGH1 PE=2 SV=1	0.0003	101
OLEEUCl012406:Contig2	8	13	13	33	8.60174	Q9LEI9	ENO2_HEVBR	Enolase 2 OS=Hevea brasiliensis GN=ENO2 PE=1 SV=1	0	1772
OLEEUCl012406:Contig4	1	1	2	1	0.335026	P26300	ENO_SOLLC	Enolase OS=Solanum lycopersicum GN=PGH1 PE=2 SV=1	2e-37	236
OLEEUCl012408:Contig1	6	0	11	0	18.7785	Q01197	E6_GOSHI	Protein E6 OS=Gossypium hirsutum GN=E6 PE=2 SV=1	4e-10	154
OLEEUCl012411:Contig1	2	0	0	0	4.67925
OLEEUCl012412:Contig1	2	0	5	0	8.03017	P62283	ASPM_AOTVO	Abnormal spindle-like microcephaly-associated protein homolog OS=Aotus vociferans GN=ASPM PE=2 SV=1	0.0001	104
OLEEUCl012414:Contig1	5	1	0	0	9.88633
OLEEUCl012418:Contig1	4	0	0	1	7.50846
OLEEUCl012420:Contig1	2	4	2	1	2.01999	P39697	RT19_ARATH	40S ribosomal protein S19, mitochondrial OS=Arabidopsis thaliana GN=RPS19 PE=1 SV=2	7e-10	150
OLEEUCl012421:Contig1	2	0	1	0	3.80292	Q6F2Y7	HS101_ORYSJ	Heat shock protein 101 OS=Oryza sativa subsp. japonica GN=HSP101 PE=2 SV=1	4e-35	287
OLEEUCl012423:Contig1	2	0	0	0	4.67925	Q18779	SQV7_CAEEL	UDP-sugar transporter sqv-7 OS=Caenorhabditis elegans GN=sqv-7 PE=1 SV=1	6e-08	133
OLEEUCl012427:Contig1	4	0	1	0	7.62741	O49954	GCSP_SOLTU	Glycine dehydrogenase [decarboxylating], mitochondrial OS=Solanum tuberosum GN=GDCSP PE=2 SV=1	2e-09	145
OLEEUCl012428:Contig1	6	6	1	4	5.01741
OLEEUCl012437:Contig1	2	0	1	0	3.80292
OLEEUCl012440:Contig1	3	0	0	1	5.53336
OLEEUCl012442:Contig1	2	0	0	0	4.67925
OLEEUCl012445:Contig1	1	1	0	0	2.42797	P49104	RAB2B_MAIZE	Ras-related protein Rab-2-B OS=Zea mays GN=RAB2B PE=2 SV=1	9.99967e-37	424
OLEEUCl012446:Contig1	11	0	11	0	24.4	Q9FJA2	TT2_ARATH	Transcription factor TT2 OS=Arabidopsis thaliana GN=TT2 PE=1 SV=1	0	472
OLEEUCl012447:Contig1	2	0	1	1	2.3174	Q9SHI1	IF2C_ARATH	Translation initiation factor IF-2, chloroplastic OS=Arabidopsis thaliana GN=At1g17220 PE=2 SV=1	1e-29	320
OLEEUCl012448:Contig1	2	3	4	2	0.678813	Q28HN4	CC124_XENTR	Coiled-coil domain-containing protein 124 OS=Xenopus tropicalis GN=ccdc124 PE=2 SV=1	1e-21	256
OLEEUCl012452:Contig1	2	0	0	0	4.67925
OLEEUCl012454:Contig1	2	0	2	0	4.43636	O22265	SR43C_ARATH	Signal recognition particle 43 kDa protein, chloroplastic OS=Arabidopsis thaliana GN=CAO PE=1 SV=2	4e-26	290
OLEEUCl012456:Contig3	0	2	1	3	2.57913	O22860	RL38_ARATH	60S ribosomal protein L38 OS=Arabidopsis thaliana GN=RPL38A PE=2 SV=1	3e-11	162
OLEEUCl012456:Contig1	3	5	11	6	2.51387	O22860	RL38_ARATH	60S ribosomal protein L38 OS=Arabidopsis thaliana GN=RPL38A PE=2 SV=1	3e-20	239
OLEEUCl012456:Contig2	0	2	1	0	3.30035
OLEEUCl012457:Contig1	2	0	2	0	4.43636	O17861	YVRI_CAEEL	GILT-like protein F37H8.5 OS=Caenorhabditis elegans GN=F37H8.5 PE=1 SV=1	1e-09	148
OLEEUCl012458:Contig1	6	9	3	3	5.05747	P48528	PPX2_ARATH	Serine/threonine-protein phosphatase PP-X isozyme 2 OS=Arabidopsis thaliana GN=PPX2 PE=2 SV=2	0	621
OLEEUCl001246:Contig1	3	0	7	3	6.50307
OLEEUCl012464:Contig3	9	1	7	5	6.77577	Q9SK39	SBP3_ARATH	Putative steroid-binding protein 3 OS=Arabidopsis thaliana GN=MP3 PE=1 SV=1	7e-38	395
OLEEUCl012464:Contig1	2	1	2	1	0.774517	Q9SK39	SBP3_ARATH	Putative steroid-binding protein 3 OS=Arabidopsis thaliana GN=MP3 PE=1 SV=1	1e-17	216
OLEEUCl012464:Contig2	0	0	4	2	5.52363	Q9SK39	SBP3_ARATH	Putative steroid-binding protein 3 OS=Arabidopsis thaliana GN=MP3 PE=1 SV=1	3e-24	274
OLEEUCl012466:Contig1	2	0	1	0	3.80292	Q9LYT3	TT12_ARATH	Protein TRANSPARENT TESTA 12 OS=Arabidopsis thaliana GN=TT12 PE=2 SV=1	2e-21	250
OLEEUCl012467:Contig1	4	1	3	0	5.83739	Q56YA5	SGAT_ARATH	Serine--glyoxylate aminotransferase OS=Arabidopsis thaliana GN=AGT1 PE=1 SV=2	9.99967e-37	424
OLEEUCl012468:Contig1	2	0	0	0	4.67925	P11796	SODM_NICPL	Superoxide dismutase [Mn], mitochondrial OS=Nicotiana plumbaginifolia GN=SODA PE=1 SV=1	9.99967e-37	424
OLEEUCl012469:Contig1	2	0	0	0	4.67925
OLEEUCl001247:Contig1	2	0	0	0	4.67925
OLEEUCl001247:Contig2	1	0	0	1	2.09922
OLEEUCl012472:Contig1	2	0	4	0	6.68368
OLEEUCl012487:Contig1	2	0	0	0	4.67925
OLEEUCl012489:Contig1	5	0	0	3	9.34144
OLEEUCl012493:Contig1	2	0	0	0	4.67925	P37890	CBP1_ORYSJ	Serine carboxypeptidase 1 OS=Oryza sativa subsp. japonica GN=CBP1 PE=2 SV=1	5e-25	280
OLEEUCl012494:Contig1	2	0	1	0	3.80292	Q944L7	Y1480_ARATH	Uncharacterized protein At1g18480 OS=Arabidopsis thaliana GN=At1g18480 PE=2 SV=1	1e-20	242
OLEEUCl012497:Contig1	2	0	0	0	4.67925	Q54UF8	SERIC_DICDI	Probable serine incorporator OS=Dictyostelium discoideum GN=serinc PE=3 SV=1	4e-07	119
OLEEUCl012498:Contig1	3	2	0	0	6.3408
OLEEUCl012498:Contig2	0	2	0	0	4.17668
OLEEUCl012499:Contig1	2	1	0	0	4.0127	Q84VX0	Y5740_ARATH	Uncharacterized glycosyltransferase At1g55740 OS=Arabidopsis thaliana GN=At1g55740 PE=2 SV=1	9.94922e-39	441
OLEEUCl012500:Contig1	3	0	0	1	5.53336
OLEEUCl012501:Contig1	2	0	0	0	4.67925
OLEEUCl012503:Contig1	9	1	2	2	9.64762
OLEEUCl012508:Contig1	3	0	0	0	7.01888	Q39208	SC5D1_ARATH	Delta(7)-sterol-C5(6)-desaturase 1 OS=Arabidopsis thaliana GN=STE1 PE=1 SV=2	1e-36	380
OLEEUCl012509:Contig1	3	0	0	0	7.01888
OLEEUCl012509:Contig2	1	4	0	0	7.08335
OLEEUCl012511:Contig1	3	0	2	0	5.92123	P09186	LOX3_SOYBN	Seed lipoxygenase-3 OS=Glycine max GN=LOX1.3 PE=1 SV=1	8e-16	201
OLEEUCl012520:Contig3	0	0	0	2	3.51919
OLEEUCl012520:Contig1	18	153	33	78	107.682	Q00874	DR100_ARATH	DNA-damage-repair/toleration protein DRT100 OS=Arabidopsis thaliana GN=DRT100 PE=2 SV=2	0	1019
OLEEUCl012520:Contig5	0	2	0	0	4.17668	Q00874	DR100_ARATH	DNA-damage-repair/toleration protein DRT100 OS=Arabidopsis thaliana GN=DRT100 PE=2 SV=2	4e-06	117
OLEEUCl012520:Contig2	0	8	0	1	13.937
OLEEUCl012520:Contig4	1	0	0	1	2.09922
OLEEUCl012521:Contig1	3	1	1	2	1.60836	Q9LHJ8	SAP5_ARATH	Zinc finger A20 and AN1 domain-containing stress-associated protein 5 OS=Arabidopsis thaliana GN=SAP5 PE=2 SV=1	3e-25	285
OLEEUCl012524:Contig1	4	0	1	1	5.48688
OLEEUCl012527:Contig1	4	0	1	0	7.62741	Q9XIK3	ISCAP_ARATH	Iron-sulfur assembly protein IscA, chloroplastic OS=Arabidopsis thaliana GN=ISCA PE=2 SV=2	2e-09	145
OLEEUCl012532:Contig1	5	0	2	2	6.05474	P54778	PRS6B_SOLTU	26S protease regulatory subunit 6B homolog OS=Solanum tuberosum PE=2 SV=1	9e-37	382
OLEEUCl012532:Contig2	3	14	9	5	6.57733	Q9SEI4	PRS6B_ARATH	26S protease regulatory subunit 6B homolog OS=Arabidopsis thaliana GN=RPT3 PE=2 SV=1	0	1444
OLEEUCl012534:Contig1	5	1	1	2	4.26453
OLEEUCl012538:Contig1	3	0	1	0	5.65232	P93004	PIP27_ARATH	Aquaporin PIP2-7 OS=Arabidopsis thaliana GN=PIP2-7 PE=1 SV=2	0	485
OLEEUCl012541:Contig1	4	2	2	3	1.27221	Q9SYM5	RHM1_ARATH	Probable rhamnose biosynthetic enzyme 1 OS=Arabidopsis thaliana GN=RHM1 PE=2 SV=1	3e-16	205
OLEEUCl012544:Contig1	3	4	4	1	2.38138
OLEEUCl012544:Contig2	1	0	4	0	6.24419
OLEEUCl012549:Contig1	2	0	0	0	4.67925
OLEEUCl012551:Contig1	2	0	0	0	4.67925
OLEEUCl012557:Contig3	4	2	4	6	1.11674	P93004	PIP27_ARATH	Aquaporin PIP2-7 OS=Arabidopsis thaliana GN=PIP2-7 PE=1 SV=2	9e-20	235
OLEEUCl012557:Contig1	16	6	25	16	8.11894	P93004	PIP27_ARATH	Aquaporin PIP2-7 OS=Arabidopsis thaliana GN=PIP2-7 PE=1 SV=2	0	840
OLEEUCl012557:Contig2	19	7	41	21	16.8738	P42767	PIP1_ATRCA	Aquaporin PIP-type OS=Atriplex canescens PE=2 SV=1	0	737
OLEEUCl012557:Contig4	5	0	0	0	11.6981
OLEEUCl012558:Contig1	2	0	2	1	2.58631	Q6QNU4	DDB1_SOLLC	DNA damage-binding protein 1 OS=Solanum lycopersicum GN=DDB1 PE=1 SV=1	2.94273e-39	446
OLEEUCl012559:Contig3	0	1	6	1	6.62902
OLEEUCl012559:Contig1	3	2	3	3	0.320917	O04136	KNAP3_MALDO	Homeobox protein knotted-1-like 3 OS=Malus domestica PE=2 SV=1	0	599
OLEEUCl012559:Contig2	0	0	1	2	2.64286	O22300	LET12_SOLLC	Homeobox protein knotted-1-like LET12 OS=Solanum lycopersicum GN=LET12 PE=2 SV=1	1e-39	406
OLEEUCl012560:Contig1	2	0	0	0	4.67925	Q9SZ67	WRK19_ARATH	Probable WRKY transcription factor 19 OS=Arabidopsis thaliana GN=WRKY19 PE=2 SV=1	1e-13	133
OLEEUCl012565:Contig1	3	0	0	0	7.01888
OLEEUCl012569:Contig1	2	0	0	0	4.67925
OLEEUCl001257:Contig1	2	0	0	0	4.67925
OLEEUCl012574:Contig1	2	0	1	2	2.46735
OLEEUCl012577:Contig1	1	0	1	1	1.22289
OLEEUCl012577:Contig2	3	0	0	0	7.01888
OLEEUCl012581:Contig1	7	0	1	2	10.2073
OLEEUCl012584:Contig1	8	0	0	0	18.717	Q9ZVR7	PSKR_ARATH	Putative phytosulfokine receptor OS=Arabidopsis thaliana GN=PSKR PE=2 SV=4	3e-32	343
OLEEUCl012588:Contig1	3	3	3	1	1.72453	P21577	6PGD_SYNE7	6-phosphogluconate dehydrogenase, decarboxylating OS=Synechococcus elongatus (strain PCC 7942) GN=gnd PE=1 SV=4	0	508
OLEEUCl012589:Contig1	2	0	0	0	4.67925	Q9FG68	RAX1_ARATH	Transcription factor RAX1 OS=Arabidopsis thaliana GN=RAX1 PE=2 SV=1	5e-12	168
OLEEUCl012590:Contig1	5	0	0	2	9.17548	P52504	NDUS6_RAT	NADH dehydrogenase [ubiquinone] iron-sulfur protein 6, mitochondrial OS=Rattus norvegicus GN=Ndufs6 PE=3 SV=1	0.0003	101
OLEEUCl012590:Contig2	3	2	7	6	1.7605	Q0MQH7	NDUS6_PANTR	NADH dehydrogenase [ubiquinone] iron-sulfur protein 6, mitochondrial OS=Pan troglodytes GN=NDUFS6 PE=2 SV=1	1e-06	124
OLEEUCl012597:Contig1	3	0	0	0	7.01888
OLEEUCl012599:Contig1	2	0	0	0	4.67925
OLEEUCl012600:Contig1	2	1	2	0	2.91506
OLEEUCl012600:Contig2	3	3	1	3	1.48662
OLEEUCl012601:Contig1	0	3	5	0	8.02231
OLEEUCl012601:Contig2	6	4	20	10	7.84861
OLEEUCl012603:Contig1	2	0	0	1	3.68396
OLEEUCl012606:Contig1	2	0	0	0	4.67925
OLEEUCl012606:Contig2	0	0	2	0	3.7571
OLEEUCl012609:Contig1	3	0	1	1	3.80227	Q93YW0	EXEC1_ARATH	Protein EXECUTER 1, chloroplastic OS=Arabidopsis thaliana GN=EX1 PE=1 SV=1	7e-39	400
OLEEUCl001261:Contig1	3	0	0	0	7.01888	O04590	PPR88_ARATH	Pentatricopeptide repeat-containing protein At1g62260, mitochondrial OS=Arabidopsis thaliana GN=PCMP-E10 PE=2 SV=1	3e-14	187
OLEEUCl012610:Contig1	3	6	2	1	4.31073
OLEEUCl012614:Contig1	2	0	0	0	4.67925
OLEEUCl012618:Contig1	2	0	0	0	4.67925
OLEEUCl012622:Contig1	2	0	1	0	3.80292	O49286	FBL5_ARATH	F-box/LRR-repeat protein 5 OS=Arabidopsis thaliana GN=FBL5 PE=2 SV=1	9e-38	390
OLEEUCl012622:Contig2	0	1	2	6	5.38347	O49286	FBL5_ARATH	F-box/LRR-repeat protein 5 OS=Arabidopsis thaliana GN=FBL5 PE=2 SV=1	0	664
OLEEUCl012624:Contig1	2	0	0	0	4.67925
OLEEUCl012626:Contig1	5	2	1	1	4.59327
OLEEUCl012629:Contig1	20	31	41	83	19.4428	O82572	PROF1_RICCO	Profilin-1 OS=Ricinus communis GN=PRO1 PE=2 SV=1	0	539
OLEEUCl012629:Contig2	2	0	2	0	4.43636	Q941H7	PROF_LITCN	Profilin OS=Litchi chinensis PE=1 SV=1	5e-07	125
OLEEUCl012632:Contig1	2	0	0	0	4.67925
OLEEUCl012636:Contig1	2	0	2	0	4.43636
OLEEUCl012640:Contig1	2	0	0	0	4.67925	P73555	Y875_SYNY3	Uncharacterized membrane protein sll0875 OS=Synechocystis sp. (strain PCC 6803) GN=sll0875 PE=3 SV=1	1e-09	148
OLEEUCl012642:Contig1	3	0	2	0	5.92123
OLEEUCl012647:Contig1	3	1	1	0	4.13102
OLEEUCl012649:Contig1	3	0	3	0	6.65453	Q76H85	H4_SILLA	Histone H4 OS=Silene latifolia GN=SlH4 PE=3 SV=3	7e-40	410
OLEEUCl012653:Contig1	3	1	6	1	4.34904	Q6L545	GID1_ORYSJ	Gibberellin receptor GID1 OS=Oryza sativa subsp. japonica GN=GID1 PE=1 SV=1	5e-24	273
OLEEUCl012654:Contig1	4	8	2	11	5.13523	P33324	YKJ1_YEAST	Uncharacterized protein YKL091C OS=Saccharomyces cerevisiae GN=YKL091C PE=1 SV=2	7e-14	188
OLEEUCl012654:Contig2	3	2	1	1	1.93711
OLEEUCl012655:Contig1	6	0	1	0	11.7746	Q9SCV9	BGAL3_ARATH	Beta-galactosidase 3 OS=Arabidopsis thaliana GN=BGAL3 PE=2 SV=1	3e-40	414
OLEEUCl012657:Contig1	7	0	0	0	16.3774
OLEEUCl012658:Contig1	2	0	1	0	3.80292
OLEEUCl012664:Contig1	6	0	3	1	8.47839	Q9FLE8	Y5986_ARATH	Uncharacterized protein At5g39865 OS=Arabidopsis thaliana GN=At5g39865 PE=1 SV=1	2e-18	223
OLEEUCl012664:Contig2	1	0	1	0	2.21818	Q9LH89	Y3885_ARATH	Uncharacterized protein At3g28850 OS=Arabidopsis thaliana GN=At3g28850 PE=1 SV=1	6e-05	82
OLEEUCl012666:Contig1	2	0	0	0	4.67925
OLEEUCl012668:Contig1	3	0	4	0	7.63649
OLEEUCl012669:Contig1	2	2	0	0	4.85593	Q9FT54	GTE6_ARATH	Transcription factor GTE6 OS=Arabidopsis thaliana GN=GTE6 PE=2 SV=1	1e-10	156
OLEEUCl012670:Contig1	2	1	0	0	4.0127
OLEEUCl012672:Contig1	2	0	1	0	3.80292	Q3TQI7	CI078_MOUSE	Uncharacterized protein C9orf78 homolog OS=Mus musculus PE=1 SV=1	8e-08	132
OLEEUCl001268:Contig1	2	0	1	0	3.80292
OLEEUCl012683:Contig1	2	0	0	0	4.67925	P21616	AVP_PHAAU	Pyrophosphate-energized vacuolar membrane proton pump OS=Phaseolus aureus PE=1 SV=3	8e-05	106
OLEEUCl012684:Contig1	3	0	0	0	7.01888	Q9SX77	UMP6_ARATH	Uncharacterized protein At1g47420, mitochondrial OS=Arabidopsis thaliana GN=At1g47420 PE=1 SV=1	4e-09	143
OLEEUCl012689:Contig1	7	19	6	23	9.73689	Q53FA7	QORX_HUMAN	Putative quinone oxidoreductase OS=Homo sapiens GN=TP53I3 PE=1 SV=2	0	629
OLEEUCl012689:Contig2	0	0	2	1	2.76181	Q53FA7	QORX_HUMAN	Putative quinone oxidoreductase OS=Homo sapiens GN=TP53I3 PE=1 SV=2	5e-08	134
OLEEUCl012690:Contig1	2	0	0	0	4.67925	Q8LPQ8	MSSP2_ARATH	Monosaccharide-sensing protein 2 OS=Arabidopsis thaliana GN=MSSP2 PE=2 SV=2	2e-23	257
OLEEUCl012690:Contig2	0	2	0	1	3.18139	Q8LPQ8	MSSP2_ARATH	Monosaccharide-sensing protein 2 OS=Arabidopsis thaliana GN=MSSP2 PE=2 SV=2	0	461
OLEEUCl012693:Contig1	6	0	0	0	14.0378	Q8LE94	RING3_ARATH	E3 ubiquitin-protein ligase At3g02290 OS=Arabidopsis thaliana GN=At3g02290/At3g02291 PE=2 SV=1	8e-05	106
OLEEUCl012693:Contig2	0	2	0	0	4.17668	Q8LE94	RING3_ARATH	E3 ubiquitin-protein ligase At3g02290 OS=Arabidopsis thaliana GN=At3g02290/At3g02291 PE=2 SV=1	8e-08	132
OLEEUCl012694:Contig1	4	0	0	0	9.3585
OLEEUCl012696:Contig1	4	0	1	0	7.62741	P13240	DR206_PEA	Disease resistance response protein 206 OS=Pisum sativum GN=PI206 PE=2 SV=2	4.99997e-36	420
OLEEUCl012698:Contig1	2	0	1	0	3.80292	Q8S3N1	SINA5_ARATH	E3 ubiquitin-protein ligase SINAT5 OS=Arabidopsis thaliana GN=SINAT5 PE=1 SV=2	3e-30	325
OLEEUCl012699:Contig1	2	0	1	0	3.80292
OLEEUCl012701:Contig1	4	0	1	0	7.62741
OLEEUCl012702:Contig3	0	0	4	4	6.55259
OLEEUCl012702:Contig1	3	0	1	0	5.65232
OLEEUCl012702:Contig2	0	0	1	1	1.63815
OLEEUCl012708:Contig1	6	1	0	1	9.39546	Q94KE2	TIC_ARATH	Protein TIME FOR COFFEE OS=Arabidopsis thaliana GN=TIC PE=1 SV=2	2e-07	129
OLEEUCl012709:Contig1	1	0	0	1	2.09922
OLEEUCl012714:Contig3	0	0	1	1	1.63815	O22969	Y2416_ARATH	Uncharacterized protein At2g34160 OS=Arabidopsis thaliana GN=At2g34160 PE=1 SV=1	2e-12	172
OLEEUCl012714:Contig1	9	7	12	7	1.86175	O22969	Y2416_ARATH	Uncharacterized protein At2g34160 OS=Arabidopsis thaliana GN=At2g34160 PE=1 SV=1	2e-34	367
OLEEUCl012714:Contig2	2	0	0	0	4.67925	O22969	Y2416_ARATH	Uncharacterized protein At2g34160 OS=Arabidopsis thaliana GN=At2g34160 PE=1 SV=1	2e-19	232
OLEEUCl012718:Contig1	2	0	0	0	4.67925	A4IFE9	TM9S1_BOVIN	Transmembrane 9 superfamily member 1 OS=Bos taurus GN=TM9SF1 PE=2 SV=1	2e-20	240
OLEEUCl012720:Contig1	2	0	0	0	4.67925
OLEEUCl012723:Contig1	2	0	1	0	3.80292
OLEEUCl012725:Contig1	2	0	0	0	4.67925
OLEEUCl012726:Contig1	2	0	0	0	4.67925
OLEEUCl012728:Contig1	2	0	0	0	4.67925
OLEEUCl012730:Contig1	3	0	1	1	3.80227
OLEEUCl012731:Contig1	2	0	0	2	4.19844
OLEEUCl012732:Contig1	3	0	1	0	5.65232	Q6GPJ5	LRC40_XENLA	Leucine-rich repeat-containing protein 40 OS=Xenopus laevis GN=lrrc40 PE=2 SV=1	0.001	97
OLEEUCl012735:Contig1	5	0	0	0	11.6981
OLEEUCl012738:Contig1	4	0	1	0	7.62741	Q9ZS97	NAP1_ARATH	Protein NAP1, chloroplastic OS=Arabidopsis thaliana GN=NAP1 PE=2 SV=1	5.60519e-40	453
OLEEUCl012738:Contig2	0	2	0	0	4.17668	Q9ZS97	NAP1_ARATH	Protein NAP1, chloroplastic OS=Arabidopsis thaliana GN=NAP1 PE=2 SV=1	2e-37	388
OLEEUCl012739:Contig1	3	0	0	0	7.01888	Q9FKZ0	DRL43_ARATH	Probable disease resistance protein At5g66910 OS=Arabidopsis thaliana GN=At5g66910 PE=2 SV=1	8e-05	106
OLEEUCl012740:Contig1	3	2	0	0	6.3408	Q55909	Y305_SYNY3	TVP38/TMEM64 family membrane protein slr0305 OS=Synechocystis sp. (strain PCC 6803) GN=slr0305 PE=3 SV=1	8e-06	115
OLEEUCl012744:Contig1	2	0	2	0	4.43636
OLEEUCl012745:Contig3	4	3	9	21	10.2551	Q94F47	UBC28_ARATH	Ubiquitin carrier protein E2 28 OS=Arabidopsis thaliana GN=UBC28 PE=2 SV=1	0	779
OLEEUCl012745:Contig1	1	1	4	5	2.29605	Q94F47	UBC28_ARATH	Ubiquitin carrier protein E2 28 OS=Arabidopsis thaliana GN=UBC28 PE=2 SV=1	2e-31	338
OLEEUCl012745:Contig6	0	0	2	0	3.7571	P35132	UBC9_ARATH	SUMO-conjugating enzyme UBC9 OS=Arabidopsis thaliana GN=UBC9 PE=1 SV=1	5e-05	108
OLEEUCl012745:Contig5	0	1	2	2	1.755	P35132	UBC9_ARATH	SUMO-conjugating enzyme UBC9 OS=Arabidopsis thaliana GN=UBC9 PE=1 SV=1	1e-29	244
OLEEUCl012745:Contig2	2	0	1	1	2.3174	P35132	UBC9_ARATH	SUMO-conjugating enzyme UBC9 OS=Arabidopsis thaliana GN=UBC9 PE=1 SV=1	7e-26	289
OLEEUCl012745:Contig4	1	2	6	4	2.23006	P35132	UBC9_ARATH	SUMO-conjugating enzyme UBC9 OS=Arabidopsis thaliana GN=UBC9 PE=1 SV=1	1e-26	295
OLEEUCl012752:Contig1	2	0	1	0	3.80292	Q8NCG7	DGLB_HUMAN	Sn1-specific diacylglycerol lipase beta OS=Homo sapiens GN=DAGLB PE=1 SV=2	2e-05	112
OLEEUCl012761:Contig1	2	0	0	1	3.68396
OLEEUCl012777:Contig1	2	0	0	0	4.67925
OLEEUCl012778:Contig1	2	0	2	1	2.58631
OLEEUCl012779:Contig1	4	0	0	0	9.3585
OLEEUCl012781:Contig1	4	0	0	0	9.3585	O22925	VSR2_ARATH	Vacuolar-sorting receptor 2 OS=Arabidopsis thaliana GN=VSR2 PE=2 SV=1	1e-15	200
OLEEUCl012786:Contig1	3	0	0	0	7.01888	Q9ZVN2	Y1457_ARATH	Acyltransferase-like protein At1g54570, chloroplastic OS=Arabidopsis thaliana GN=At1g54570 PE=1 SV=1	3e-27	300
OLEEUCl012787:Contig1	3	0	0	0	7.01888
OLEEUCl012794:Contig1	5	7	0	5	8.49839	P23901	ALDR_HORVU	Aldose reductase OS=Hordeum vulgare PE=1 SV=1	6e-26	291
OLEEUCl012794:Contig11	0	0	3	3	4.91444	P23901	ALDR_HORVU	Aldose reductase OS=Hordeum vulgare PE=1 SV=1	2e-08	139
OLEEUCl012794:Contig6	1	4	0	6	6.70659	P07943	ALDR_RAT	Aldose reductase OS=Rattus norvegicus GN=Akr1b1 PE=1 SV=3	6e-14	185
OLEEUCl012794:Contig2	1	2	0	0	3.76142
OLEEUCl012794:Contig3	11	27	31	52	11.1114	P23901	ALDR_HORVU	Aldose reductase OS=Hordeum vulgare PE=1 SV=1	0	525
OLEEUCl012794:Contig7	6	4	4	5	1.1121	P07943	ALDR_RAT	Aldose reductase OS=Rattus norvegicus GN=Akr1b1 PE=1 SV=3	3e-33	354
OLEEUCl012794:Contig5	5	23	12	23	8.8877	Q3ZCJ2	AK1A1_BOVIN	Alcohol dehydrogenase [NADP+] OS=Bos taurus GN=AKR1A1 PE=2 SV=1	0	519
OLEEUCl012794:Contig10	1	0	2	1	1.85633	P07943	ALDR_RAT	Aldose reductase OS=Rattus norvegicus GN=Akr1b1 PE=1 SV=3	3e-13	179
OLEEUCl012794:Contig9	0	1	0	5	6.98619	Q7G764	NADO1_ORYSJ	Probable NAD(P)H-dependent oxidoreductase 1 OS=Oryza sativa subsp. japonica GN=Os10g0113000 PE=1 SV=1	1e-06	121
OLEEUCl012794:Contig4	0	0	1	1	1.63815	P23901	ALDR_HORVU	Aldose reductase OS=Hordeum vulgare PE=1 SV=1	6e-06	116
OLEEUCl012794:Contig8	2	0	3	0	5.46015	P07943	ALDR_RAT	Aldose reductase OS=Rattus norvegicus GN=Akr1b1 PE=1 SV=3	5e-05	108
OLEEUCl012796:Contig1	2	5	1	0	6.60915
OLEEUCl012797:Contig1	2	0	0	0	4.67925
OLEEUCl001280:Contig1	3	0	2	1	3.78069
OLEEUCl012801:Contig1	2	0	0	0	4.67925
OLEEUCl012802:Contig1	2	0	1	1	2.3174
OLEEUCl012804:Contig1	2	0	3	0	5.46015	P35135	UBC4_SOLLC	Ubiquitin-conjugating enzyme E2-17 kDa OS=Solanum lycopersicum PE=2 SV=1	5e-31	332
OLEEUCl012807:Contig1	4	0	0	0	9.3585
OLEEUCl001281:Contig1	5	0	0	1	9.55759	Q9FHH8	COL5_ARATH	Zinc finger protein CONSTANS-LIKE 5 OS=Arabidopsis thaliana GN=COL5 PE=2 SV=2	0.0007	98
OLEEUCl001281:Contig2	0	0	2	0	3.7571	Q940T9	COL4_ARATH	Zinc finger protein CONSTANS-LIKE 4 OS=Arabidopsis thaliana GN=COL4 PE=2 SV=2	2e-20	241
OLEEUCl012810:Contig1	2	0	1	1	2.3174
OLEEUCl012818:Contig1	2	0	1	0	3.80292
OLEEUCl001282:Contig1	2	0	0	0	4.67925	P36494	CB4_SPIOL	Chlorophyll a-b binding protein CP24, chloroplastic OS=Spinacia oleracea PE=2 SV=1	1e-12	173
OLEEUCl001282:Contig2	2	0	6	0	9.46034	P27524	CB4A_SOLLC	Chlorophyll a-b binding protein CP24 10A, chloroplastic OS=Solanum lycopersicum GN=CAP10A PE=3 SV=1	0	478
OLEEUCl012820:Contig1	2	0	0	0	4.67925
OLEEUCl012826:Contig1	2	2	0	0	4.85593
OLEEUCl012829:Contig1	2	2	1	1	0.984305
OLEEUCl001283:Contig1	6	10	12	19	2.28966
OLEEUCl012830:Contig1	6	0	1	0	11.7746
OLEEUCl012830:Contig2	30	0	153	0	239.821	Q9FJZ9	PER72_ARATH	Peroxidase 72 OS=Arabidopsis thaliana GN=PER72 PE=1 SV=1	0	1225
OLEEUCl012844:Contig1	2	0	3	0	5.46015
OLEEUCl012849:Contig1	2	0	0	0	4.67925
OLEEUCl012853:Contig3	12	30	5	38	23.442	Q84VX0	Y5740_ARATH	Uncharacterized glycosyltransferase At1g55740 OS=Arabidopsis thaliana GN=At1g55740 PE=2 SV=1	0	1250
OLEEUCl012853:Contig1	4	3	19	8	9.88456	Q84VX0	Y5740_ARATH	Uncharacterized glycosyltransferase At1g55740 OS=Arabidopsis thaliana GN=At1g55740 PE=2 SV=1	0	854
OLEEUCl012853:Contig5	1	7	7	11	4.60871	Q84VX0	Y5740_ARATH	Uncharacterized glycosyltransferase At1g55740 OS=Arabidopsis thaliana GN=At1g55740 PE=2 SV=1	0	767
OLEEUCl012853:Contig2	1	2	2	1	0.523232
OLEEUCl012853:Contig4	3	1	0	6	6.71017	Q84VX0	Y5740_ARATH	Uncharacterized glycosyltransferase At1g55740 OS=Arabidopsis thaliana GN=At1g55740 PE=2 SV=1	0	506
OLEEUCl012855:Contig3	0	1	0	1	1.84794	Q9ZQ99	COGT1_ARATH	Cytokinin-O-glucosyltransferase 1 OS=Arabidopsis thaliana GN=UGT73C1 PE=2 SV=1	6e-08	133
OLEEUCl012855:Contig1	2	1	0	0	4.0127	Q43716	UFOG_PETHY	Anthocyanidin 3-O-glucosyltransferase OS=Petunia hybrida GN=RT PE=2 SV=1	3e-08	136
OLEEUCl012855:Contig2	0	1	1	0	1.96689	Q43716	UFOG_PETHY	Anthocyanidin 3-O-glucosyltransferase OS=Petunia hybrida GN=RT PE=2 SV=1	6e-06	116
OLEEUCl012859:Contig1	2	2	2	0	3.10326
OLEEUCl012860:Contig1	8	0	6	0	16.1951
OLEEUCl012861:Contig1	2	0	2	0	4.43636
OLEEUCl012865:Contig1	3	0	0	0	7.01888
OLEEUCl012867:Contig1	3	0	0	0	7.01888	P68428	H32_WHEAT	Histone H3.2 OS=Triticum aestivum PE=1 SV=2	2e-31	335
OLEEUCl012868:Contig1	2	0	1	2	2.46735	Q9S825	IF5Z_ARATH	Probable eukaryotic translation initiation factor 5-2 OS=Arabidopsis thaliana GN=At1g77840 PE=2 SV=1	2e-20	245
OLEEUCl012868:Contig2	3	0	1	3	4.03451	Q9C8F1	IF5Y_ARATH	Probable eukaryotic translation initiation factor 5-1 OS=Arabidopsis thaliana GN=At1g36730 PE=2 SV=1	1e-27	305
OLEEUCl012871:Contig1	2	1	2	1	0.774517
OLEEUCl012875:Contig1	2	0	1	0	3.80292	Q9FH99	FB302_ARATH	F-box protein At5g67140 OS=Arabidopsis thaliana GN=At5g67140 PE=2 SV=1	1e-27	278
OLEEUCl012877:Contig1	3	0	0	0	7.01888
OLEEUCl012878:Contig1	3	0	0	0	7.01888
OLEEUCl012882:Contig1	3	0	0	0	7.01888	Q9UID3	CK002_HUMAN	Uncharacterized protein C11orf2 OS=Homo sapiens GN=C11orf2 PE=2 SV=2	5e-09	142
OLEEUCl012886:Contig3	17	0	21	6	26.8011	P43390	MT2_ACTDE	Metallothionein-like protein type 2 OS=Actinidia deliciosa GN=pKIWI504 PE=2 SV=1	1e-17	219
OLEEUCl012886:Contig1	1	0	1	0	2.21818	O24058	MT2_MALDO	Metallothionein-like protein type 2 OS=Malus domestica GN=MT1 PE=3 SV=1	7e-07	124
OLEEUCl012886:Contig2	6	0	3	2	7.40352
OLEEUCl012886:Contig4	0	0	6	0	11.2713	P43390	MT2_ACTDE	Metallothionein-like protein type 2 OS=Actinidia deliciosa GN=pKIWI504 PE=2 SV=1	2e-07	129
OLEEUCl012887:Contig1	2	0	0	0	4.67925
OLEEUCl012888:Contig1	2	2	2	3	0.117387	Q39290	RPAB5_BRANA	DNA-directed RNA polymerases I, II, and III subunit RPABC5 OS=Brassica napus PE=3 SV=1	2e-33	352
OLEEUCl001289:Contig1	2	0	0	0	4.67925
OLEEUCl012890:Contig1	3	1	0	0	5.8621	Q8YUA5	DNAJ_ANASP	Chaperone protein dnaJ OS=Anabaena sp. (strain PCC 7120) GN=dnaJ PE=3 SV=1	2e-18	223
OLEEUCl012893:Contig1	4	1	0	0	7.8372
OLEEUCl012893:Contig2	2	0	1	1	2.3174
OLEEUCl012898:Contig1	3	2	1	0	4.31922	P34091	RL6_MESCR	60S ribosomal protein L6 OS=Mesembryanthemum crystallinum GN=RPL6 PE=2 SV=1	0	652
OLEEUCl012899:Contig1	5	0	0	1	9.55759	P56820	EIF3D_ARATH	Eukaryotic translation initiation factor 3 subunit D OS=Arabidopsis thaliana GN=TIF3D1 PE=2 SV=1	3e-37	386
OLEEUCl001290:Contig1	3	0	0	0	7.01888
OLEEUCl012907:Contig1	2	0	0	1	3.68396
OLEEUCl012914:Contig3	0	2	4	1	3.799
OLEEUCl012914:Contig1	1	1	0	0	2.42797
OLEEUCl012914:Contig2	2	0	2	0	4.43636
OLEEUCl012916:Contig1	3	0	0	0	7.01888	Q8VZJ1	ATXR5_ARATH	Histone-lysine N-methyltransferase ATXR5 OS=Arabidopsis thaliana GN=ATXR5 PE=2 SV=1	3e-40	411
OLEEUCl012922:Contig1	2	0	0	0	4.67925	P27788	FER3_MAIZE	Ferredoxin-3, chloroplastic OS=Zea mays GN=FDX3 PE=2 SV=1	2e-26	292
OLEEUCl012923:Contig3	0	0	0	9	15.8364	Q8GSM2	LOX23_HORVU	Lipoxygenase 2.3, chloroplastic OS=Hordeum vulgare GN=LOX2.3 PE=1 SV=1	2e-15	198
OLEEUCl012923:Contig7	0	2	0	1	3.18139
OLEEUCl012923:Contig1	0	0	0	3	5.27879	Q8GSM2	LOX23_HORVU	Lipoxygenase 2.3, chloroplastic OS=Hordeum vulgare GN=LOX2.3 PE=1 SV=1	1e-22	260
OLEEUCl012923:Contig6	1	0	1	0	2.21818
OLEEUCl012923:Contig5	0	2	0	0	4.17668	P38418	LOXC_ARATH	Lipoxygenase, chloroplastic OS=Arabidopsis thaliana GN=LOX2 PE=1 SV=1	1e-10	157
OLEEUCl012923:Contig2	0	1	1	0	1.96689	P14856	LOX2_PEA	Seed lipoxygenase-2 OS=Pisum sativum GN=LOX1.2 PE=2 SV=1	6e-14	185
OLEEUCl012923:Contig4	43	70	19	218	144.702	Q8GSM2	LOX23_HORVU	Lipoxygenase 2.3, chloroplastic OS=Hordeum vulgare GN=LOX2.3 PE=1 SV=1	0	2590
OLEEUCl012923:Contig8	0	0	0	10	17.596
OLEEUCl012927:Contig1	2	3	0	3	3.73284	Q58F21	BRDT_HUMAN	Bromodomain testis-specific protein OS=Homo sapiens GN=BRDT PE=1 SV=2	1e-11	109
OLEEUCl012930:Contig1	2	1	4	2	1.27167
OLEEUCl012932:Contig1	2	0	0	0	4.67925
OLEEUCl012933:Contig1	4	1	8	1	6.93189	P31414	AVP1_ARATH	Pyrophosphate-energized vacuolar membrane proton pump 1 OS=Arabidopsis thaliana GN=AVP1 PE=1 SV=1	0	556
OLEEUCl012935:Contig1	2	1	1	0	2.64614	Q05737	YPTM2_MAIZE	GTP-binding protein YPTM2 OS=Zea mays GN=YPTM2 PE=2 SV=1	1.99965e-37	415
OLEEUCl012939:Contig3	4	4	2	3	1.39693	Q9SCX3	EF1B2_ARATH	Elongation factor 1-beta 2 OS=Arabidopsis thaliana GN=At5g19510 PE=1 SV=1	9.94922e-39	433
OLEEUCl012939:Contig1	3	1	0	0	5.8621	Q9SCX3	EF1B2_ARATH	Elongation factor 1-beta 2 OS=Arabidopsis thaliana GN=At5g19510 PE=1 SV=1	2e-13	141
OLEEUCl012939:Contig2	0	2	0	4	5.70529	Q9SI20	EF1D2_ARATH	Elongation factor 1-delta 2 OS=Arabidopsis thaliana GN=At2g18110 PE=2 SV=1	1e-36	380
OLEEUCl012940:Contig1	3	0	0	1	5.53336
OLEEUCl012941:Contig1	7	3	0	0	13.8295
OLEEUCl012944:Contig1	2	3	0	0	6.08952	Q56078	BGLX_SALTY	Periplasmic beta-glucosidase OS=Salmonella typhimurium GN=bglX PE=3 SV=2	6e-07	103
OLEEUCl012945:Contig1	2	0	0	0	4.67925
OLEEUCl012946:Contig1	1	0	1	0	2.21818
OLEEUCl012948:Contig1	2	0	0	0	4.67925
OLEEUCl012950:Contig1	5	0	3	0	9.69831	P23326	RK35_SPIOL	50S ribosomal protein L35, chloroplastic OS=Spinacia oleracea GN=RPL35 PE=1 SV=1	2e-30	331
OLEEUCl012955:Contig1	4	0	1	0	7.62741	P81601	ADHL_GADMO	Alcohol dehydrogenase class-3 chain L OS=Gadus morhua PE=1 SV=1	1e-12	174
OLEEUCl012955:Contig2	0	0	4	0	7.51421	P25405	ADH1A_UROHA	Alcohol dehydrogenase 1A OS=Uromastyx hardwickii PE=1 SV=2	3e-23	265
OLEEUCl012956:Contig3	2	15	1	10	14.6956	P36444	MAOC_FLAPR	NADP-dependent malic enzyme, chloroplastic OS=Flaveria pringlei GN=MODA PE=2 SV=1	0	1033
OLEEUCl012956:Contig7	1	11	0	4	14.4035	P51615	MAOX_VITVI	NADP-dependent malic enzyme OS=Vitis vinifera PE=2 SV=1	2e-23	268
OLEEUCl012956:Contig1	10	69	20	45	40.0548	P36444	MAOC_FLAPR	NADP-dependent malic enzyme, chloroplastic OS=Flaveria pringlei GN=MODA PE=2 SV=1	0	1320
OLEEUCl012956:Contig6	0	0	1	4	5.3073	P34105	MAOX_POPTR	NADP-dependent malic enzyme OS=Populus trichocarpa PE=2 SV=3	1e-19	234
OLEEUCl012956:Contig5	3	21	5	6	15.4124	P36444	MAOC_FLAPR	NADP-dependent malic enzyme, chloroplastic OS=Flaveria pringlei GN=MODA PE=2 SV=1	1e-11	166
OLEEUCl012956:Contig2	18	83	19	49	46.6279	P36444	MAOC_FLAPR	NADP-dependent malic enzyme, chloroplastic OS=Flaveria pringlei GN=MODA PE=2 SV=1	0	1496
OLEEUCl012956:Contig4	0	0	3	8	10.4136	P51615	MAOX_VITVI	NADP-dependent malic enzyme OS=Vitis vinifera PE=2 SV=1	8e-26	290
OLEEUCl012960:Contig1	6	7	0	0	15.7117
OLEEUCl012964:Contig1	2	0	0	0	4.67925
OLEEUCl012967:Contig1	2	0	0	0	4.67925	Q9LF41	UBE4_ARATH	Probable ubiquitin conjugation factor E4 OS=Arabidopsis thaliana GN=PUB1 PE=2 SV=1	3e-09	144
OLEEUCl012968:Contig1	5	0	0	0	11.6981
OLEEUCl001297:Contig1	3	0	0	0	7.01888
OLEEUCl012971:Contig1	6	7	20	25	8.15041	O82067	TOM7A_SOLTU	Mitochondrial import receptor subunit TOM7-1 OS=Solanum tuberosum GN=TOM7-1 PE=3 SV=3	1e-16	212
OLEEUCl012972:Contig1	3	0	1	5	5.53061	P46269	QCR8_SOLTU	Cytochrome b-c1 complex subunit 8 OS=Solanum tuberosum PE=1 SV=2	8e-32	339
OLEEUCl012977:Contig1	2	0	1	0	3.80292
OLEEUCl012980:Contig1	2	0	0	1	3.68396	Q05609	CTR1_ARATH	Serine/threonine-protein kinase CTR1 OS=Arabidopsis thaliana GN=CTR1 PE=1 SV=1	0	249
OLEEUCl012983:Contig1	2	0	1	1	2.3174	O94432	YHKF_SCHPO	Uncharacterized RNA-binding protein C660.15 OS=Schizosaccharomyces pombe GN=SPBC660.15 PE=2 SV=1	2e-27	302
OLEEUCl012989:Contig1	6	1	0	0	11.9844	Q9ASS6	CP20B_ARATH	Peptidyl-prolyl cis-trans isomerase CYP20-2, chloroplastic OS=Arabidopsis thaliana GN=CYP20-2 PE=1 SV=1	5e-09	142
OLEEUCl012990:Contig1	5	0	4	0	10.2927	P27061	PPA1_SOLLC	Acid phosphatase 1 OS=Solanum lycopersicum GN=APS1 PE=2 SV=1	0	582
OLEEUCl012991:Contig1	7	62	1	5	89.7909	Q07346	DCE_PETHY	Glutamate decarboxylase OS=Petunia hybrida GN=GAD PE=1 SV=1	0	1662
OLEEUCl012995:Contig1	2	0	0	1	3.68396
OLEEUCl012998:Contig3	1	5	9	3	4.80229	Q39221	STLP2_ARATH	SEC12-like protein 2 OS=Arabidopsis thaliana GN=STL2P PE=2 SV=4	0	417
OLEEUCl012998:Contig1	3	0	0	2	5.68332
OLEEUCl012998:Contig2	1	3	8	4	3.42634	Q39221	STLP2_ARATH	SEC12-like protein 2 OS=Arabidopsis thaliana GN=STL2P PE=2 SV=4	2e-11	166
OLEEUCl012999:Contig1	3	4	0	0	8.47564
OLEEUCl000130:Contig1	2	0	0	0	4.67925
OLEEUCl013000:Contig1	5	0	2	2	6.05474	Q9XJ35	CLPR1_ARATH	ATP-dependent Clp protease proteolytic subunit-related protein 1, chloroplastic OS=Arabidopsis thaliana GN=CLPR1 PE=1 SV=1	6e-09	102
OLEEUCl013001:Contig1	2	0	0	0	4.67925	P12298	GLGL1_WHEAT	Glucose-1-phosphate adenylyltransferase large subunit (Fragment) OS=Triticum aestivum GN=AGA.1 PE=2 SV=1	7e-12	167
OLEEUCl013002:Contig1	2	1	0	0	4.0127
OLEEUCl013004:Contig1	4	2	1	0	5.76225
OLEEUCl013007:Contig1	3	0	4	5	4.67604
OLEEUCl013008:Contig1	3	0	0	0	7.01888
OLEEUCl001301:Contig1	5	0	0	0	11.6981
OLEEUCl013016:Contig1	2	0	2	0	4.43636	P93176	TBB_HORVU	Tubulin beta chain OS=Hordeum vulgare GN=TUBB PE=2 SV=1	0	562
OLEEUCl013018:Contig3	0	0	2	1	2.76181
OLEEUCl013018:Contig1	2	0	0	0	4.67925	Q925G2	CYBR1_MOUSE	Cytochrome b reductase 1 OS=Mus musculus GN=Cybrd1 PE=1 SV=2	7e-06	115
OLEEUCl013018:Contig2	5	2	10	16	7.17778	Q60720	CY561_MOUSE	Cytochrome b561 OS=Mus musculus GN=Cyb561 PE=2 SV=2	8e-30	328
OLEEUCl013018:Contig4	1	2	1	3	0.777049	P10897	CY561_BOVIN	Cytochrome b561 OS=Bos taurus GN=CYB561 PE=1 SV=2	6e-06	116
OLEEUCl001302:Contig1	2	0	0	0	4.67925
OLEEUCl013020:Contig1	3	0	0	0	7.01888
OLEEUCl013022:Contig1	2	0	0	0	4.67925	Q9SZJ5	GLYM_ARATH	Serine hydroxymethyltransferase, mitochondrial OS=Arabidopsis thaliana GN=SHM1 PE=1 SV=1	8e-40	408
OLEEUCl013023:Contig3	1	1	1	4	1.69342	P93214	14339_SOLLC	14-3-3 protein 9 OS=Solanum lycopersicum GN=TFT9 PE=2 SV=2	1.99993e-36	425
OLEEUCl013023:Contig1	2	0	5	2	4.67152	P93214	14339_SOLLC	14-3-3 protein 9 OS=Solanum lycopersicum GN=TFT9 PE=2 SV=2	1.99993e-36	414
OLEEUCl013023:Contig5	3	2	3	5	0.642893	P93214	14339_SOLLC	14-3-3 protein 9 OS=Solanum lycopersicum GN=TFT9 PE=2 SV=2	1e-36	382
OLEEUCl013023:Contig2	8	11	5	12	2.7623	Q96453	1433D_SOYBN	14-3-3-like protein D OS=Glycine max GN=GF14D PE=2 SV=1	0	928
OLEEUCl013023:Contig4	0	3	1	5	4.77676
OLEEUCl013025:Contig1	7	1	12	2	11.0911	Q6GPW4	TM205_XENLA	Transmembrane protein 205 OS=Xenopus laevis GN=tmem205 PE=2 SV=1	4e-13	184
OLEEUCl013029:Contig1	3	0	0	0	7.01888
OLEEUCl013037:Contig1	2	0	4	2	3.71265	P12222	YCF1_TOBAC	Putative membrane protein ycf1 OS=Nicotiana tabacum GN=ycf1 PE=3 SV=2	9e-33	348
OLEEUCl013043:Contig1	2	0	0	0	4.67925
OLEEUCl013044:Contig1	4	0	0	0	9.3585	Q9SRT0	PUB9_ARATH	U-box domain-containing protein 9 OS=Arabidopsis thaliana GN=PUB9 PE=2 SV=1	8e-10	149
OLEEUCl013045:Contig3	24	3	2	2	34.9062	Q8TGM5	ART3_YEAST	Uncharacterized protein ART3 OS=Saccharomyces cerevisiae GN=ART3 PE=2 SV=1	3e-07	127
OLEEUCl013045:Contig1	5	22	9	34	16.5452	P16148	PLZ12_LUPPO	Protein PPLZ12 OS=Lupinus polyphyllus GN=PPLZ12 PE=2 SV=1	0	490
OLEEUCl013045:Contig5	0	2	0	2	3.69587
OLEEUCl013045:Contig2	0	0	1	5	6.7764
OLEEUCl013045:Contig4	0	2	0	0	4.17668
OLEEUCl013047:Contig1	2	0	0	0	4.67925	A5A7I8	CDPK5_SOLTU	Calcium-dependent protein kinases 5 OS=Solanum tuberosum GN=CDPK5 PE=2 SV=1	0	350
OLEEUCl013051:Contig1	2	0	0	0	4.67925	Q00874	DR100_ARATH	DNA-damage-repair/toleration protein DRT100 OS=Arabidopsis thaliana GN=DRT100 PE=2 SV=2	6e-17	126
OLEEUCl013053:Contig1	2	0	0	0	4.67925	P36096	TUL1_YEAST	Transmembrane E3 ubiquitin-protein ligase 1 OS=Saccharomyces cerevisiae GN=TUL1 PE=1 SV=1	5e-08	134
OLEEUCl013063:Contig1	2	0	1	0	3.80292
OLEEUCl013066:Contig1	0	14	0	0	29.2368	Q0DKW8	LTI6B_ORYSJ	Hydrophobic protein LTI6B OS=Oryza sativa subsp. japonica GN=LTI6B PE=2 SV=1	2e-19	232
OLEEUCl013066:Contig2	0	12	1	12	17.9965	Q0DKW8	LTI6B_ORYSJ	Hydrophobic protein LTI6B OS=Oryza sativa subsp. japonica GN=LTI6B PE=2 SV=1	2e-20	241
OLEEUCl013073:Contig1	4	0	0	0	9.3585
OLEEUCl013082:Contig1	2	0	1	0	3.80292
OLEEUCl013084:Contig1	2	0	0	1	3.68396
OLEEUCl013086:Contig1	4	21	7	7	12.0916	Q8L4B2	NFYC9_ARATH	Nuclear transcription factor Y subunit C-9 OS=Arabidopsis thaliana GN=NFYC9 PE=2 SV=1	0	542
OLEEUCl013087:Contig1	5	0	8	3	8.36986
OLEEUCl013090:Contig1	6	0	0	0	14.0378	Q84VX0	Y5740_ARATH	Uncharacterized glycosyltransferase At1g55740 OS=Arabidopsis thaliana GN=At1g55740 PE=2 SV=1	2.94273e-39	447
OLEEUCl013092:Contig1	3	0	0	0	7.01888
OLEEUCl013094:Contig1	2	1	0	1	2.52719	Q6YW46	EF1G2_ORYSJ	Elongation factor 1-gamma 2 OS=Oryza sativa subsp. japonica GN=Os02g0220500 PE=2 SV=2	1.4013e-41	457
OLEEUCl013096:Contig1	6	0	2	0	11.3046	Q0WVN5	CSLG3_ARATH	Cellulose synthase-like protein G3 OS=Arabidopsis thaliana GN=CSLG3 PE=2 SV=2	0	499
OLEEUCl013100:Contig1	2	0	0	0	4.67925
OLEEUCl013110:Contig1	3	0	0	0	7.01888	O82013	HSP21_SOLPE	17.3 kDa class II heat shock protein OS=Solanum peruvianum PE=2 SV=1	7e-20	236
OLEEUCl013117:Contig3	0	3	1	1	3.04842
OLEEUCl013117:Contig1	1	6	3	7	3.25177	P38389	SC61B_ARATH	Protein transport protein Sec61 subunit beta OS=Arabidopsis thaliana GN=At2g45070 PE=2 SV=1	6e-17	211
OLEEUCl013117:Contig2	1	0	1	1	1.22289
OLEEUCl013121:Contig1	3	4	0	0	8.47564	P51414	RL261_ARATH	60S ribosomal protein L26-1 OS=Arabidopsis thaliana GN=RPL26A PE=2 SV=2	0.0003	102
OLEEUCl013121:Contig2	1	10	8	2	8.75125	P51414	RL261_ARATH	60S ribosomal protein L26-1 OS=Arabidopsis thaliana GN=RPL26A PE=2 SV=2	0	512
OLEEUCl013123:Contig1	2	0	0	0	4.67925	Q949X0	ADS3_ARATH	Palmitoyl-monogalactosyldiacylglycerol delta-7 desaturase, chloroplastic OS=Arabidopsis thaliana GN=ADS3 PE=2 SV=2	2.99878e-38	437
OLEEUCl013127:Contig1	3	0	1	0	5.65232
OLEEUCl013130:Contig1	2	0	0	0	4.67925
OLEEUCl013133:Contig1	2	0	0	0	4.67925
OLEEUCl013136:Contig3	1	1	1	3	0.830419	Q8H1E4	RAP24_ARATH	Ethylene-responsive transcription factor RAP2-4 OS=Arabidopsis thaliana GN=RAP2-4 PE=2 SV=1	3.9937e-39	436
OLEEUCl013136:Contig1	2	0	0	0	4.67925
OLEEUCl013136:Contig2	0	1	0	6	8.50421	Q9LM15	ERF58_ARATH	Ethylene-responsive transcription factor ERF058 OS=Arabidopsis thaliana GN=ERF058 PE=2 SV=1	0.0004	101
OLEEUCl013137:Contig1	2	0	0	0	4.67925
OLEEUCl013141:Contig1	2	0	0	2	4.19844
OLEEUCl013144:Contig1	4	3	0	1	6.13801	Q5R4R4	LS14A_PONAB	LSM14 protein homolog A OS=Pongo abelii GN=LSM14A PE=2 SV=1	5e-18	199
OLEEUCl013146:Contig1	2	0	0	0	4.67925	Q7Y1X1	EST_HEVBR	Esterase OS=Hevea brasiliensis PE=1 SV=1	6e-11	159
OLEEUCl013150:Contig1	2	4	0	2	4.5518	O48946	CESA1_ARATH	Cellulose synthase A catalytic subunit 1 [UDP-forming] OS=Arabidopsis thaliana GN=CESA1 PE=1 SV=1	0	672
OLEEUCl013153:Contig1	4	1	0	0	7.8372
OLEEUCl013154:Contig1	2	2	2	1	0.721148	Q39433	RB1BV_BETVU	Ras-related protein RAB1BV OS=Beta vulgaris GN=RAB1BV PE=2 SV=1	3e-36	380
OLEEUCl013154:Contig2	7	0	4	2	8.95655	Q39433	RB1BV_BETVU	Ras-related protein RAB1BV OS=Beta vulgaris GN=RAB1BV PE=2 SV=1	0	712
OLEEUCl013155:Contig1	2	13	1	1	16.0847	Q0DKW8	LTI6B_ORYSJ	Hydrophobic protein LTI6B OS=Oryza sativa subsp. japonica GN=LTI6B PE=2 SV=1	2e-05	111
OLEEUCl013156:Contig1	2	0	1	3	3.0817
OLEEUCl013156:Contig2	0	0	3	0	5.63566
OLEEUCl013159:Contig3	0	0	4	4	6.55259	P43286	PIP21_ARATH	Aquaporin PIP2-1 OS=Arabidopsis thaliana GN=PIP2-1 PE=1 SV=1	4.00001e-35	411
OLEEUCl013159:Contig1	8	10	13	13	0.112057	Q9ATM6	PIP24_MAIZE	Aquaporin PIP2-4 OS=Zea mays GN=PIP2-4 PE=1 SV=1	0	999
OLEEUCl013159:Contig2	0	2	0	1	3.18139
OLEEUCl013160:Contig1	6	0	11	0	18.7785	P40602	APG_ARATH	Anter-specific proline-rich protein APG OS=Arabidopsis thaliana GN=APG PE=2 SV=2	2e-34	367
OLEEUCl013165:Contig1	2	0	0	1	3.68396
OLEEUCl013166:Contig1	3	0	0	0	7.01888
OLEEUCl013167:Contig1	2	0	0	0	4.67925	Q2TL32	UBR4_RAT	E3 ubiquitin-protein ligase UBR4 OS=Rattus norvegicus GN=Ubr4 PE=2 SV=2	1e-05	113
OLEEUCl013169:Contig1	3	4	2	1	2.42455	Q1XDL8	PREA_PORYE	Prenyl transferase OS=Porphyra yezoensis GN=preA PE=3 SV=1	4e-38	398
OLEEUCl001317:Contig1	4	0	4	2	5.17262	P42745	UBC2_ARATH	Ubiquitin-conjugating enzyme E2 2 OS=Arabidopsis thaliana GN=UBC2 PE=2 SV=1	9e-38	390
OLEEUCl013174:Contig1	2	0	0	0	4.67925	Q9USK3	YJ2D_SCHPO	Uncharacterized transporter C4B3.13 OS=Schizosaccharomyces pombe GN=SPCC4B3.13 PE=2 SV=1	2e-08	138
OLEEUCl013175:Contig3	1	1	2	3	0.567261	Q96372	CDC48_CAPAN	Cell division cycle protein 48 homolog OS=Capsicum annuum GN=CAFP PE=2 SV=1	0	499
OLEEUCl013175:Contig1	4	7	9	13	1.58012	Q9LZF6	CD48E_ARATH	Cell division control protein 48 homolog E OS=Arabidopsis thaliana GN=CDC48E PE=2 SV=2	0	2047
OLEEUCl013175:Contig2	5	7	5	2	3.38861	Q9SCN8	CD48D_ARATH	Cell division control protein 48 homolog D OS=Arabidopsis thaliana GN=CDC48D PE=2 SV=1	0	875
OLEEUCl013175:Contig4	0	0	3	0	5.63566	Q96372	CDC48_CAPAN	Cell division cycle protein 48 homolog OS=Capsicum annuum GN=CAFP PE=2 SV=1	1e-27	303
OLEEUCl013178:Contig1	4	3	0	7	7.0441
OLEEUCl013186:Contig1	2	0	0	0	4.67925
OLEEUCl013193:Contig1	2	0	0	0	4.67925
OLEEUCl013194:Contig1	2	0	0	0	4.67925
OLEEUCl013196:Contig1	2	2	3	11	5.59713	Q93VR4	ML423_ARATH	MLP-like protein 423 OS=Arabidopsis thaliana GN=MLP423 PE=1 SV=1	8e-16	203
OLEEUCl013196:Contig2	0	1	3	2	2.4883	Q93VR4	ML423_ARATH	MLP-like protein 423 OS=Arabidopsis thaliana GN=MLP423 PE=1 SV=1	5e-12	168
OLEEUCl013199:Contig1	1	0	1	0	2.21818
OLEEUCl013202:Contig1	2	0	0	0	4.67925	O65282	CH10C_ARATH	20 kDa chaperonin, chloroplastic OS=Arabidopsis thaliana GN=CPN21 PE=1 SV=2	6e-27	297
OLEEUCl013210:Contig1	2	1	0	0	4.0127
OLEEUCl013217:Contig1	2	0	1	0	3.80292	Q9FUY2	LEUNG_ARATH	Transcriptional corepressor LEUNIG OS=Arabidopsis thaliana GN=LUG PE=1 SV=2	6e-06	116
OLEEUCl013219:Contig1	2	0	0	0	4.67925
OLEEUCl001322:Contig1	4	0	0	1	7.50846	Q8S9M1	PAP13_ARATH	Probable plastid-lipid-associated protein 13, chloroplastic OS=Arabidopsis thaliana GN=PAP13 PE=1 SV=2	5e-26	289
OLEEUCl013221:Contig1	2	0	0	0	4.67925	Q9SL05	PGR5_ARATH	Protein PROTON GRADIENT REGULATION 5, chloroplastic OS=Arabidopsis thaliana GN=PGR5 PE=1 SV=1	3e-29	317
OLEEUCl013222:Contig1	3	0	2	0	5.92123	Q9FGV1	ARFH_ARATH	Auxin response factor 8 OS=Arabidopsis thaliana GN=ARF8 PE=2 SV=2	0	535
OLEEUCl013224:Contig1	2	0	0	1	3.68396
OLEEUCl013227:Contig1	7	3	1	2	6.3408
OLEEUCl013229:Contig1	2	0	0	0	4.67925	Q9P6Q3	BCS1_SCHPO	Probable mitochondrial chaperone bcs1 OS=Schizosaccharomyces pombe GN=SPAC644.07 PE=2 SV=1	4e-12	169
OLEEUCl013230:Contig1	3	11	6	2	6.99204
OLEEUCl013231:Contig1	2	0	1	0	3.80292	P82715	PPD5_ARATH	PsbP domain-containing protein 5, chloroplastic OS=Arabidopsis thaliana GN=PPD5 PE=1 SV=3	5e-27	266
OLEEUCl013235:Contig1	3	1	2	3	1.12356	Q9FDZ9	RL212_ARATH	60S ribosomal protein L21-2 OS=Arabidopsis thaliana GN=RPL21E PE=2 SV=1	0	556
OLEEUCl013236:Contig1	2	0	0	0	4.67925
OLEEUCl013237:Contig1	2	0	0	0	4.67925	P04464	CALM_WHEAT	Calmodulin OS=Triticum aestivum PE=1 SV=3	2e-19	233
OLEEUCl013238:Contig1	3	0	1	0	5.65232
OLEEUCl013238:Contig2	0	0	3	0	5.63566
OLEEUCl013243:Contig1	2	1	1	0	2.64614	O24585	CRI4_MAIZE	Putative receptor protein kinase CRINKLY4 OS=Zea mays GN=CR4 PE=2 SV=1	7e-31	333
OLEEUCl013246:Contig1	2	0	1	0	3.80292	Q66HG4	GALM_RAT	Aldose 1-epimerase OS=Rattus norvegicus GN=Galm PE=1 SV=1	8e-26	287
OLEEUCl013247:Contig1	2	0	0	0	4.67925
OLEEUCl013251:Contig1	2	0	0	0	4.67925	Q8L5Y9	PANK2_ARATH	Pantothenate kinase 2 OS=Arabidopsis thaliana GN=At4g32180 PE=2 SV=1	6e-24	271
OLEEUCl013253:Contig1	2	0	0	0	4.67925
OLEEUCl013256:Contig1	2	0	0	1	3.68396
OLEEUCl013259:Contig1	2	0	0	0	4.67925
OLEEUCl013263:Contig1	2	0	0	0	4.67925	Q9SCN2	C71BU_ARATH	Cytochrome P450 71B31 OS=Arabidopsis thaliana GN=CYP71B31 PE=3 SV=1	1e-14	134
OLEEUCl013264:Contig1	3	0	0	0	7.01888
OLEEUCl013265:Contig1	4	0	2	0	7.60583
OLEEUCl013267:Contig1	2	0	0	0	4.67925
OLEEUCl013279:Contig1	2	0	0	0	4.67925	P31023	DLDH_PEA	Dihydrolipoyl dehydrogenase, mitochondrial OS=Pisum sativum GN=LPD PE=1 SV=2	1e-11	166
OLEEUCl013281:Contig1	2	0	0	0	4.67925
OLEEUCl013284:Contig1	4	0	0	1	7.50846	Q40468	IF415_TOBAC	Eukaryotic initiation factor 4A-15 OS=Nicotiana tabacum PE=2 SV=1	6e-10	150
OLEEUCl013284:Contig2	0	3	0	0	6.26502	Q40468	IF415_TOBAC	Eukaryotic initiation factor 4A-15 OS=Nicotiana tabacum PE=2 SV=1	8e-29	313
OLEEUCl013286:Contig1	2	0	0	0	4.67925	O75912	DGKI_HUMAN	Diacylglycerol kinase iota OS=Homo sapiens GN=DGKI PE=1 SV=1	6e-08	96
OLEEUCl013292:Contig3	0	0	4	2	5.52363	O07015	RSBQ_BACSU	Sigma factor sigB regulation protein rsbQ OS=Bacillus subtilis GN=rsbQ PE=1 SV=1	3e-06	119
OLEEUCl013292:Contig1	2	1	0	7	7.51697	O07015	RSBQ_BACSU	Sigma factor sigB regulation protein rsbQ OS=Bacillus subtilis GN=rsbQ PE=1 SV=1	8e-10	149
OLEEUCl013292:Contig2	1	5	10	22	13.7931	O07015	RSBQ_BACSU	Sigma factor sigB regulation protein rsbQ OS=Bacillus subtilis GN=rsbQ PE=1 SV=1	2e-36	385
OLEEUCl013305:Contig1	1	0	5	2	4.86122	Q9SE93	PNAE_RAUSE	Polyneuridine-aldehyde esterase OS=Rauvolfia serpentina GN=PNAE PE=1 SV=1	4e-11	164
OLEEUCl013305:Contig2	17	1	59	8	62.5379	Q9SE93	PNAE_RAUSE	Polyneuridine-aldehyde esterase OS=Rauvolfia serpentina GN=PNAE PE=1 SV=1	0	725
OLEEUCl013308:Contig1	2	0	0	0	4.67925
OLEEUCl013311:Contig1	4	0	1	2	5.10476
OLEEUCl013313:Contig1	3	1	0	1	4.01206	Q659C4	LARP2_HUMAN	La-related protein 2 OS=Homo sapiens GN=LARP2 PE=2 SV=2	6e-11	159
OLEEUCl013315:Contig1	2	0	0	0	4.67925
OLEEUCl013318:Contig3	3	4	7	3	1.47528	P52885	SAR1_TOBAC	GTP-binding protein SAR1 OS=Nicotiana tabacum GN=SAR1 PE=2 SV=1	1e-32	346
OLEEUCl013318:Contig1	7	16	15	25	3.74162	O04834	SAR1A_ARATH	GTP-binding protein SAR1A OS=Arabidopsis thaliana GN=SAR1A PE=2 SV=1	0	850
OLEEUCl013318:Contig2	1	3	5	8	2.95184	O04834	SAR1A_ARATH	GTP-binding protein SAR1A OS=Arabidopsis thaliana GN=SAR1A PE=2 SV=1	2e-38	396
OLEEUCl013318:Contig4	4	1	1	2	2.84459
OLEEUCl013319:Contig1	4	1	0	1	5.69666
OLEEUCl013320:Contig1	1	1	0	1	1.43267	Q5JS54	PSMG4_HUMAN	Proteasome assembly chaperone 4 OS=Homo sapiens GN=PSMG4 PE=2 SV=2	0.0002	103
OLEEUCl013320:Contig2	1	1	1	0	1.55163
OLEEUCl013323:Contig1	4	2	0	0	8.02541	Q9FLY8	FB274_ARATH	Putative F-box protein At5g39480 OS=Arabidopsis thaliana GN=At5g39480 PE=4 SV=1	1e-06	121
OLEEUCl013325:Contig1	2	0	2	0	4.43636
OLEEUCl013327:Contig1	3	0	0	0	7.01888
OLEEUCl013330:Contig1	2	1	4	3	1.09619	Q02764	RK24_TOBAC	50S ribosomal protein L24, chloroplastic OS=Nicotiana tabacum GN=RPL24 PE=1 SV=1	1e-23	269
OLEEUCl013333:Contig1	10	0	0	0	23.3963
OLEEUCl013339:Contig1	4	0	5	0	9.83158	O78328	DXS_CAPAN	Probable 1-deoxy-D-xylulose-5-phosphate synthase, chloroplastic OS=Capsicum annuum GN=TKT2 PE=2 SV=1	0	688
OLEEUCl013347:Contig1	3	0	0	0	7.01888
OLEEUCl013350:Contig1	2	1	2	1	0.774517	Q128K1	DNAJ_POLSJ	Chaperone protein dnaJ OS=Polaromonas sp. (strain JS666 / ATCC BAA-500) GN=dnaJ PE=3 SV=1	8e-07	125
OLEEUCl013357:Contig1	2	0	0	0	4.67925
OLEEUCl013359:Contig1	6	15	11	12	2.11353	Q43432	VATB1_GOSHI	Vacuolar ATP synthase subunit B 1 OS=Gossypium hirsutum PE=2 SV=1	0	2266
OLEEUCl013361:Contig1	9	1	13	8	8.69787	Q20728	TBCB_CAEEL	Tubulin-specific chaperone B OS=Caenorhabditis elegans GN=F53F4.3 PE=1 SV=1	8e-35	372
OLEEUCl013365:Contig1	2	0	0	0	4.67925
OLEEUCl013368:Contig1	12	0	0	0	28.0755
OLEEUCl013370:Contig1	2	0	0	0	4.67925
OLEEUCl013371:Contig1	2	0	1	0	3.80292
OLEEUCl013374:Contig1	3	0	2	0	5.92123	Q9H857	NT5D2_HUMAN	5-nucleotidase domain-containing protein 2 OS=Homo sapiens GN=NT5DC2 PE=2 SV=1	3e-15	196
OLEEUCl013380:Contig1	2	0	0	0	4.67925
OLEEUCl013381:Contig1	3	0	0	0	7.01888
OLEEUCl013390:Contig1	2	1	0	3	3.29149
OLEEUCl013392:Contig1	3	0	2	1	3.78069
OLEEUCl013393:Contig1	2	0	0	0	4.67925	Q42876	AMPL2_SOLLC	Leucine aminopeptidase 2, chloroplastic OS=Solanum lycopersicum GN=LAPA2 PE=2 SV=1	1.99993e-36	421
OLEEUCl013394:Contig1	4	0	6	1	7.84544	O20252	S17P_SPIOL	Sedoheptulose-1,7-bisphosphatase, chloroplastic OS=Spinacia oleracea PE=2 SV=1	8e-40	410
OLEEUCl013396:Contig1	2	0	0	0	4.67925	Q9SAA2	CLPP6_ARATH	ATP-dependent Clp protease proteolytic subunit 6, chloroplastic OS=Arabidopsis thaliana GN=CLPP6 PE=1 SV=1	4e-07	126
OLEEUCl013399:Contig1	2	0	0	0	4.67925
OLEEUCl013401:Contig1	2	0	0	1	3.68396
OLEEUCl013403:Contig1	2	1	0	1	2.52719	Q9FUY2	LEUNG_ARATH	Transcriptional corepressor LEUNIG OS=Arabidopsis thaliana GN=LUG PE=1 SV=2	4e-10	153
OLEEUCl013404:Contig1	2	0	0	0	4.67925
OLEEUCl013405:Contig1	3	0	0	0	7.01888
OLEEUCl013406:Contig1	2	0	0	0	4.67925	Q9FG71	U172_ARATH	UPF0172 protein At5g55940 OS=Arabidopsis thaliana GN=EMB2731 PE=2 SV=1	1e-07	130
OLEEUCl013408:Contig1	1	1	1	0	1.55163
OLEEUCl001341:Contig1	2	0	0	1	3.68396	Q9M0R2	PATL5_ARATH	Patellin-5 OS=Arabidopsis thaliana GN=PATL5 PE=2 SV=2	1e-18	206
OLEEUCl013410:Contig1	2	0	0	0	4.67925	Q9CAC7	CRR4_ARATH	Cysteine-rich repeat secretory protein 4 OS=Arabidopsis thaliana GN=CRRSP4 PE=2 SV=2	0.0007	98
OLEEUCl013411:Contig1	2	0	2	2	2.44577	O24473	IF2B_WHEAT	Eukaryotic translation initiation factor 2 subunit beta OS=Triticum aestivum PE=1 SV=1	4e-06	117
OLEEUCl013417:Contig1	2	0	0	0	4.67925
OLEEUCl013418:Contig1	12	1	17	3	18.1743	Q852S5	NDK2_TOBAC	Nucleoside diphosphate kinase 2, chloroplastic OS=Nicotiana tabacum GN=NDPK2 PE=1 SV=1	0	778
OLEEUCl013421:Contig1	2	0	0	0	4.67925	Q2XWK0	SVOP_XENLA	Synaptic vesicle 2-related protein OS=Xenopus laevis GN=svop PE=2 SV=1	3e-11	162
OLEEUCl013423:Contig1	4	0	2	3	4.61996	Q43075	SPE1_PEA	Arginine decarboxylase OS=Pisum sativum PE=2 SV=1	4.2039e-41	456
OLEEUCl013425:Contig1	3	1	2	3	1.12356	Q9R0M8	S35A2_MOUSE	UDP-galactose translocator OS=Mus musculus GN=Slc35a2 PE=2 SV=1	4e-15	195
OLEEUCl013427:Contig1	3	1	0	1	4.01206	O24412	PSD7_ARATH	Probable 26S proteasome non-ATPase regulatory subunit 7 OS=Arabidopsis thaliana GN=RPN8 PE=2 SV=1	4e-13	178
OLEEUCl013430:Contig1	4	0	0	0	9.3585	Q9SK82	COGT2_ARATH	Cytokinin-O-glucosyltransferase 2 OS=Arabidopsis thaliana GN=UGT85A1 PE=2 SV=1	2e-06	120
OLEEUCl013434:Contig1	2	0	2	0	4.43636
OLEEUCl013435:Contig1	3	0	0	1	5.53336
OLEEUCl013436:Contig3	0	2	3	1	2.81705
OLEEUCl013436:Contig1	3	0	0	0	7.01888
OLEEUCl013436:Contig2	0	2	0	0	4.17668
OLEEUCl013439:Contig1	2	0	0	0	4.67925
OLEEUCl001344:Contig1	2	0	0	0	4.67925
OLEEUCl013442:Contig1	2	0	0	0	4.67925
OLEEUCl013444:Contig1	2	1	0	0	4.0127	Q7XPY2	PMA1_ORYSJ	Plasma membrane ATPase OS=Oryza sativa subsp. japonica GN=Os04g0656100 PE=2 SV=1	1e-39	406
OLEEUCl013446:Contig1	3	0	0	0	7.01888
OLEEUCl013447:Contig1	3	0	3	0	6.65453
OLEEUCl013451:Contig1	2	0	1	1	2.3174
OLEEUCl013453:Contig1	3	0	0	0	7.01888
OLEEUCl013463:Contig1	4	2	0	1	5.64329	Q9M841	PEX12_ARATH	Putative peroxisome assembly protein 12 OS=Arabidopsis thaliana GN=At3g04460 PE=2 SV=1	0	466
OLEEUCl013464:Contig1	4	1	0	0	7.8372	Q42876	AMPL2_SOLLC	Leucine aminopeptidase 2, chloroplastic OS=Solanum lycopersicum GN=LAPA2 PE=2 SV=1	0	509
OLEEUCl013464:Contig2	0	7	0	0	14.6184	Q2QSB9	AMPL1_ORYSJ	Putative leucine aminopeptidase 1 OS=Oryza sativa subsp. japonica GN=Os12g0434400 PE=3 SV=2	5e-25	280
OLEEUCl013468:Contig1	3	0	0	0	7.01888
OLEEUCl013468:Contig2	2	0	0	0	4.67925
OLEEUCl013469:Contig1	2	0	0	0	4.67925
OLEEUCl013469:Contig2	0	0	2	0	3.7571
OLEEUCl013474:Contig1	2	0	2	2	2.44577	Q50228	FMDA_METME	Formamidase OS=Methylophilus methylotrophus GN=fmdA PE=1 SV=1	3e-13	168
OLEEUCl013479:Contig1	2	0	0	0	4.67925	Q9SH88	RRS1_ARATH	Ribosome biogenesis regulatory protein homolog OS=Arabidopsis thaliana GN=At2g37990 PE=2 SV=2	0.0001	105
OLEEUCl013484:Contig1	2	0	0	0	4.67925	Q7Y1X1	EST_HEVBR	Esterase OS=Hevea brasiliensis PE=1 SV=1	9e-09	140
OLEEUCl013488:Contig1	1	0	0	1	2.09922	Q5FVR8	TBCC1_RAT	TBCC domain-containing protein 1 OS=Rattus norvegicus GN=Tbccd1 PE=2 SV=1	7e-07	124
OLEEUCl013489:Contig1	2	0	7	0	10.9513	P68428	H32_WHEAT	Histone H3.2 OS=Triticum aestivum PE=1 SV=2	3e-27	299
OLEEUCl013492:Contig1	4	4	3	9	2.02953	Q54N38	UCHL5_DICDI	Ubiquitin carboxyl-terminal hydrolase isozyme L5 OS=Dictyostelium discoideum GN=uchl5 PE=3 SV=1	0	495
OLEEUCl013492:Contig2	2	1	0	0	4.0127	Q9XSJ0	UCHL5_BOVIN	Ubiquitin carboxyl-terminal hydrolase isozyme L5 OS=Bos taurus GN=UCHL5 PE=2 SV=1	1e-09	134
OLEEUCl013498:Contig1	2	0	0	0	4.67925
OLEEUCl013501:Contig1	7	1	5	1	7.57623	Q9M158	Y4105_ARATH	Uncharacterized protein At4g01050 OS=Arabidopsis thaliana GN=At4g01050 PE=1 SV=2	0	963
OLEEUCl013505:Contig1	3	3	0	0	7.2839	Q2RAS0	ACA5_ORYSJ	Probable calcium-transporting ATPase 5, plasma membrane-type OS=Oryza sativa subsp. japonica GN=Os11g0140400 PE=3 SV=1	0.0001	104
OLEEUCl013505:Contig2	0	3	0	0	6.26502	Q8RUN1	ACA3_ORYSJ	Calcium-transporting ATPase 3, plasma membrane-type OS=Oryza sativa subsp. japonica GN=Os01g0939100 PE=2 SV=1	8e-05	106
OLEEUCl013509:Contig1	3	0	3	2	3.6835	P35132	UBC9_ARATH	SUMO-conjugating enzyme UBC9 OS=Arabidopsis thaliana GN=UBC9 PE=1 SV=1	0	722
OLEEUCl013510:Contig1	5	0	0	0	11.6981
OLEEUCl013511:Contig1	2	0	0	0	4.67925
OLEEUCl013515:Contig1	2	0	0	0	4.67925	O49809	MFPA_BRANA	Glyoxysomal fatty acid beta-oxidation multifunctional protein MFP-a OS=Brassica napus PE=2 SV=2	4e-29	246
OLEEUCl013515:Contig2	0	0	3	3	4.91444	O49809	MFPA_BRANA	Glyoxysomal fatty acid beta-oxidation multifunctional protein MFP-a OS=Brassica napus PE=2 SV=2	0	464
OLEEUCl013524:Contig1	3	1	1	3	1.77433
OLEEUCl013532:Contig1	2	0	0	0	4.67925	Q8S8L9	Y2245_ARATH	Uncharacterized TPR repeat-containing protein At2g32450 OS=Arabidopsis thaliana GN=At2g32450 PE=1 SV=1	1e-24	165
OLEEUCl013534:Contig1	1	1	0	0	2.42797	Q0DIV0	HEMH_ORYSJ	Ferrochelatase-2, chloroplastic OS=Oryza sativa subsp. japonica GN=HEMH PE=2 SV=1	9e-33	347
OLEEUCl013537:Contig1	2	0	0	0	4.67925
OLEEUCl013542:Contig1	2	0	0	0	4.67925	P30632	ARSA_CAEEL	Putative arsenical pump-driving ATPase OS=Caenorhabditis elegans GN=tag-205 PE=1 SV=1	0.0005	99
OLEEUCl013543:Contig1	2	0	0	1	3.68396
OLEEUCl013544:Contig3	0	2	2	0	3.93379	Q9FJA6	RS33_ARATH	40S ribosomal protein S3-3 OS=Arabidopsis thaliana GN=RPS3C PE=2 SV=1	3e-11	161
OLEEUCl013544:Contig1	4	0	0	0	9.3585	Q9FJA6	RS33_ARATH	40S ribosomal protein S3-3 OS=Arabidopsis thaliana GN=RPS3C PE=2 SV=1	2e-13	181
OLEEUCl013544:Contig2	2	0	0	0	4.67925
OLEEUCl013548:Contig1	2	0	1	2	2.46735	Q8VXU6	DI194_ARATH	Protein DEHYDRATION-INDUCED 19 homolog 4 OS=Arabidopsis thaliana GN=DI19-4 PE=1 SV=1	2e-28	309
OLEEUCl013549:Contig1	2	0	0	0	4.67925
OLEEUCl013550:Contig1	2	0	0	0	4.67925
OLEEUCl013551:Contig1	2	0	0	0	4.67925
OLEEUCl013553:Contig3	8	14	8	25	6.39668	P50218	IDHC_TOBAC	Isocitrate dehydrogenase [NADP] OS=Nicotiana tabacum PE=2 SV=1	0	1747
OLEEUCl013553:Contig1	2	0	0	1	3.68396
OLEEUCl013553:Contig2	0	1	2	1	1.60504	P50218	IDHC_TOBAC	Isocitrate dehydrogenase [NADP] OS=Nicotiana tabacum PE=2 SV=1	2e-15	198
OLEEUCl013553:Contig4	1	3	1	1	1.48791	Q06197	IDHC_SOYBN	Isocitrate dehydrogenase [NADP] OS=Glycine max GN=IDH1 PE=2 SV=2	0	468
OLEEUCl013554:Contig1	9	2	6	10	4.977	Q94AH6	CUL1_ARATH	Cullin-1 OS=Arabidopsis thaliana GN=CUL1 PE=1 SV=1	3e-12	170
OLEEUCl013554:Contig2	1	1	1	1	0.0661141	Q94AH6	CUL1_ARATH	Cullin-1 OS=Arabidopsis thaliana GN=CUL1 PE=1 SV=1	2e-28	309
OLEEUCl013555:Contig1	1	1	0	0	2.42797
OLEEUCl013555:Contig2	2	0	0	0	4.67925
OLEEUCl013556:Contig1	2	0	1	0	3.80292	Q5PPH0	ENOPH_RAT	Enolase-phosphatase E1 OS=Rattus norvegicus GN=Enoph1 PE=2 SV=1	8e-26	287
OLEEUCl013557:Contig1	2	0	0	0	4.67925
OLEEUCl013564:Contig1	2	0	0	0	4.67925
OLEEUCl013567:Contig1	3	0	0	0	7.01888	Q38890	GUN25_ARATH	Endoglucanase 25 OS=Arabidopsis thaliana GN=KOR PE=1 SV=1	6e-34	357
OLEEUCl013568:Contig1	2	0	0	0	4.67925	Q08276	HSP7M_SOLTU	Heat shock 70 kDa protein, mitochondrial OS=Solanum tuberosum GN=HSP68 PE=2 SV=1	1e-17	136
OLEEUCl001357:Contig1	2	1	1	0	2.64614	Q38833	CHLG_ARATH	Chlorophyll synthase, chloroplastic OS=Arabidopsis thaliana GN=CHLG PE=2 SV=1	0	484
OLEEUCl013571:Contig1	3	0	0	0	7.01888	Q01289	POR_PEA	Protochlorophyllide reductase, chloroplastic OS=Pisum sativum GN=3PCR PE=1 SV=1	0	520
OLEEUCl013574:Contig1	3	1	2	2	1.1384	P07602	SAP_HUMAN	Proactivator polypeptide OS=Homo sapiens GN=PSAP PE=1 SV=2	1e-12	176
OLEEUCl013578:Contig1	2	0	0	0	4.67925
OLEEUCl013581:Contig1	2	0	0	0	4.67925	Q8YM56	CLPB2_ANASP	Chaperone protein clpB 2 OS=Anabaena sp. (strain PCC 7120) GN=clpB2 PE=3 SV=2	1e-14	191
OLEEUCl013582:Contig1	2	0	1	0	3.80292
OLEEUCl013584:Contig1	3	0	1	0	5.65232	P48631	FD6E2_SOYBN	Omega-6 fatty acid desaturase, endoplasmic reticulum isozyme 2 OS=Glycine max GN=FAD2-2 PE=2 SV=1	0	538
OLEEUCl013586:Contig1	2	0	1	0	3.80292
OLEEUCl013590:Contig1	2	0	0	0	4.67925	Q7Y1X1	EST_HEVBR	Esterase OS=Hevea brasiliensis PE=1 SV=1	6e-10	150
OLEEUCl013594:Contig1	15	0	3	0	29.0296	P25818	TIP11_ARATH	Aquaporin TIP1-1 OS=Arabidopsis thaliana GN=TIP1-1 PE=1 SV=1	0	809
OLEEUCl013594:Contig2	15	99	13	119	105.293	P25818	TIP11_ARATH	Aquaporin TIP1-1 OS=Arabidopsis thaliana GN=TIP1-1 PE=1 SV=1	0	874
OLEEUCl013599:Contig3	1	0	2	0	3.34184	Q9M205	CCU22_ARATH	Cyclin-U2-2 OS=Arabidopsis thaliana GN=CYCU2-2 PE=1 SV=1	7e-23	262
OLEEUCl013599:Contig1	3	0	0	0	7.01888	Q9M205	CCU22_ARATH	Cyclin-U2-2 OS=Arabidopsis thaliana GN=CYCU2-2 PE=1 SV=1	7e-36	374
OLEEUCl013599:Contig2	3	0	0	0	7.01888	Q9M205	CCU22_ARATH	Cyclin-U2-2 OS=Arabidopsis thaliana GN=CYCU2-2 PE=1 SV=1	2.94273e-39	446
OLEEUCl013600:Contig1	3	0	2	0	5.92123	Q08891	MS2_ARATH	Male sterility protein 2 OS=Arabidopsis thaliana GN=MS2 PE=2 SV=2	1e-05	113
OLEEUCl013600:Contig2	2	0	1	3	3.0817	Q08891	MS2_ARATH	Male sterility protein 2 OS=Arabidopsis thaliana GN=MS2 PE=2 SV=2	1e-09	151
OLEEUCl013602:Contig1	7	1	8	3	6.46867
OLEEUCl013603:Contig1	2	0	0	0	4.67925
OLEEUCl013607:Contig1	6	0	10	0	17.5523
OLEEUCl013608:Contig1	3	0	1	0	5.65232	Q42885	AROC2_SOLLC	Chorismate synthase 2, chloroplastic OS=Solanum lycopersicum GN=CS2 PE=2 SV=1	1e-17	216
OLEEUCl013612:Contig1	2	1	0	0	4.0127	Q54MZ3	CDC20_DICDI	Anaphase-promoting complex subunit cdc20 OS=Dictyostelium discoideum GN=cdc20 PE=1 SV=1	2e-09	146
OLEEUCl013625:Contig1	2	0	0	0	4.67925
OLEEUCl013628:Contig1	2	1	1	1	0.796099
OLEEUCl013629:Contig1	2	2	2	2	0.132228
OLEEUCl013630:Contig1	3	0	0	2	5.68332
OLEEUCl013631:Contig1	2	0	2	0	4.43636	P25076	CY11_SOLTU	Cytochrome c1-1, heme protein, mitochondrial OS=Solanum tuberosum GN=CYCL PE=2 SV=1	4e-26	290
OLEEUCl013634:Contig1	2	0	2	0	4.43636	Q39111	GAOX2_ARATH	Gibberellin 20 oxidase 2 OS=Arabidopsis thaliana GN=20ox2 PE=2 SV=1	9e-20	235
OLEEUCl013638:Contig1	3	0	0	0	7.01888	Q39204	RAP1_ARATH	Transcription factor AtMYC2 OS=Arabidopsis thaliana GN=BHLH PE=2 SV=2	3e-11	162
OLEEUCl001364:Contig1	3	0	0	0	7.01888
OLEEUCl013641:Contig1	2	0	3	0	5.46015
OLEEUCl013642:Contig1	3	0	0	0	7.01888
OLEEUCl013644:Contig3	13	34	14	27	9.56193	P51104	DFRA_DIACA	Dihydroflavonol-4-reductase OS=Dianthus caryophyllus GN=A PE=2 SV=1	0	603
OLEEUCl013644:Contig1	114	220	170	357	56.7709	P51104	DFRA_DIACA	Dihydroflavonol-4-reductase OS=Dianthus caryophyllus GN=A PE=2 SV=1	0	634
OLEEUCl013644:Contig2	0	4	0	0	8.35336
OLEEUCl013644:Contig4	5	0	2	4	6.04951	P51104	DFRA_DIACA	Dihydroflavonol-4-reductase OS=Dianthus caryophyllus GN=A PE=2 SV=1	1e-13	182
OLEEUCl013648:Contig1	2	1	1	0	2.64614
OLEEUCl013648:Contig2	1	0	0	1	2.09922
OLEEUCl013650:Contig1	2	0	1	0	3.80292
OLEEUCl013652:Contig1	3	3	6	6	0.583462	Q54V61	NDUB7_DICDI	NADH dehydrogenase [ubiquinone] 1 beta subcomplex subunit 7 OS=Dictyostelium discoideum GN=ndufb7 PE=3 SV=1	1e-15	204
OLEEUCl013653:Contig3	8	0	13	0	23.0052	O23976	C76B1_HELTU	7-ethoxycoumarin O-deethylase OS=Helianthus tuberosus GN=CYP76B1 PE=1 SV=1	1.4013e-41	461
OLEEUCl013653:Contig1	11	0	34	0	53.5008	O23976	C76B1_HELTU	7-ethoxycoumarin O-deethylase OS=Helianthus tuberosus GN=CYP76B1 PE=1 SV=1	0	938
OLEEUCl013653:Contig2	40	0	82	0	136.273	O23976	C76B1_HELTU	7-ethoxycoumarin O-deethylase OS=Helianthus tuberosus GN=CYP76B1 PE=1 SV=1	0	1460
OLEEUCl013657:Contig1	2	0	1	0	3.80292
OLEEUCl013666:Contig1	2	1	1	0	2.64614	O95340	PAPS2_HUMAN	Bifunctional 3-phosphoadenosine 5-phosphosulfate synthetase 2 OS=Homo sapiens GN=PAPSS2 PE=1 SV=2	0	380
OLEEUCl013671:Contig1	3	0	0	0	7.01888
OLEEUCl013672:Contig1	3	1	2	1	1.72732
OLEEUCl013673:Contig1	2	0	0	0	4.67925
OLEEUCl013675:Contig1	3	0	0	0	7.01888	Q8GUI4	UGPI6_ARATH	Uncharacterized GPI-anchored protein At1g61900 OS=Arabidopsis thaliana GN=At1g61900 PE=1 SV=1	4e-09	143
OLEEUCl013677:Contig1	2	1	0	0	4.0127
OLEEUCl001368:Contig1	4	0	0	0	9.3585
OLEEUCl013681:Contig1	2	0	1	2	2.46735
OLEEUCl013683:Contig1	2	0	0	0	4.67925	Q8HZP9	RINI_PANTR	Ribonuclease inhibitor OS=Pan troglodytes GN=RNH1 PE=2 SV=3	3e-05	110
OLEEUCl013685:Contig1	2	0	0	0	4.67925	Q9LQ55	DRP2B_ARATH	Dynamin-2B OS=Arabidopsis thaliana GN=DRP2B PE=1 SV=2	6e-19	212
OLEEUCl013687:Contig1	2	0	4	0	6.68368	Q00451	PRF1_SOLLC	36.4 kDa proline-rich protein OS=Solanum lycopersicum GN=TPRP-F1 PE=2 SV=1	6e-15	196
OLEEUCl013691:Contig1	2	0	0	0	4.67925
OLEEUCl013693:Contig1	2	0	0	0	4.67925
OLEEUCl013696:Contig1	9	0	1	1	15.1704	Q9LPW7	AFB3_ARATH	Protein AUXIN SIGNALING F-BOX 3 OS=Arabidopsis thaliana GN=AFB3 PE=1 SV=1	0	576
OLEEUCl013701:Contig1	3	0	0	0	7.01888
OLEEUCl013704:Contig1	2	1	1	0	2.64614	Q9LT02	ATY1_ARATH	Putative cation-transporting ATPase OS=Arabidopsis thaliana GN=At5g23630 PE=2 SV=1	0	581
OLEEUCl001371:Contig1	2	0	0	1	3.68396
OLEEUCl001371:Contig2	2	0	2	0	4.43636
OLEEUCl013711:Contig1	3	0	1	0	5.65232	Q1LV22	K1370_DANRE	Uncharacterized protein KIAA1370 homolog OS=Danio rerio GN=si:dkey-266j9.3 PE=4 SV=1	3e-07	127
OLEEUCl013712:Contig1	2	0	0	0	4.67925	Q40284	UFOG1_MANES	Anthocyanidin 3-O-glucosyltransferase 1 OS=Manihot esculenta GN=GT1 PE=2 SV=1	5e-15	194
OLEEUCl013714:Contig1	3	0	0	0	7.01888	Q9CAJ0	PP2C6_ARATH	Protein phosphatase 2C HAB1 OS=Arabidopsis thaliana GN=HAB1 PE=1 SV=1	4e-25	281
OLEEUCl013716:Contig1	2	0	1	0	3.80292
OLEEUCl013717:Contig1	1	0	1	1	1.22289
OLEEUCl013720:Contig1	3	0	0	1	5.53336
OLEEUCl013722:Contig1	6	0	0	0	14.0378
OLEEUCl013726:Contig1	3	0	1	3	4.03451	O60155	YHY6_SCHPO	Putative prolyl-tRNA synthetase C19C7.06 OS=Schizosaccharomyces pombe GN=SPBC19C7.06 PE=2 SV=1	5e-29	315
OLEEUCl013732:Contig1	2	0	2	2	2.44577
OLEEUCl013734:Contig1	2	0	1	0	3.80292	Q9XED8	ARFI_ARATH	Auxin response factor 9 OS=Arabidopsis thaliana GN=ARF9 PE=2 SV=1	5e-32	341
OLEEUCl013735:Contig3	0	0	1	1	1.63815	P46297	RS23_FRAAN	40S ribosomal protein S23 OS=Fragaria ananassa GN=RPS23 PE=2 SV=1	2e-14	190
OLEEUCl013735:Contig1	1	4	6	6	2.05456	P46297	RS23_FRAAN	40S ribosomal protein S23 OS=Fragaria ananassa GN=RPS23 PE=2 SV=1	0	726
OLEEUCl013735:Contig2	1	0	3	2	2.73959	P46297	RS23_FRAAN	40S ribosomal protein S23 OS=Fragaria ananassa GN=RPS23 PE=2 SV=1	3e-24	274
OLEEUCl013736:Contig1	2	0	0	0	4.67925	Q9XIE6	ALA3_ARATH	Putative phospholipid-transporting ATPase 3 OS=Arabidopsis thaliana GN=ALA3 PE=2 SV=2	2e-32	344
OLEEUCl013740:Contig1	3	0	1	0	5.65232
OLEEUCl013743:Contig1	5	2	3	1	3.58084	Q5Z974	FTSH1_ORYSJ	Cell division protease ftsH homolog 1, chloroplastic OS=Oryza sativa subsp. japonica GN=FTSH1 PE=2 SV=1	0	480
OLEEUCl013745:Contig3	1	1	4	3	1.44653	P29356	ALF_SPIOL	Fructose-bisphosphate aldolase, cytoplasmic isozyme OS=Spinacia oleracea PE=2 SV=1	0	786
OLEEUCl013745:Contig1	1	0	1	4	3.74679	P17784	ALF_ORYSJ	Fructose-bisphosphate aldolase cytoplasmic isozyme OS=Oryza sativa subsp. japonica GN=FBA PE=1 SV=2	3e-15	196
OLEEUCl013745:Contig2	2	7	3	6	2.34836	P17784	ALF_ORYSJ	Fructose-bisphosphate aldolase cytoplasmic isozyme OS=Oryza sativa subsp. japonica GN=FBA PE=1 SV=2	0	545
OLEEUCl013748:Contig1	2	1	1	0	2.64614	Q54I39	IST1L_DICDI	IST1-like protein OS=Dictyostelium discoideum GN=DDB_0188219 PE=3 SV=1	1e-07	130
OLEEUCl013749:Contig1	1	0	1	1	1.22289
OLEEUCl001375:Contig1	4	0	0	0	9.3585	Q76FS2	TBB8_ORYSJ	Tubulin beta-8 chain OS=Oryza sativa subsp. japonica GN=TUBB8 PE=2 SV=1	8e-08	132
OLEEUCl013751:Contig1	2	0	0	1	3.68396
OLEEUCl013755:Contig1	3	0	0	1	5.53336
OLEEUCl013758:Contig1	4	0	0	0	9.3585
OLEEUCl013759:Contig1	6	1	1	0	9.51442	Q5RJU0	SNF8_XENTR	Vacuolar-sorting protein SNF8 OS=Xenopus tropicalis GN=snf8 PE=2 SV=1	2e-28	310
OLEEUCl013762:Contig1	3	0	0	0	7.01888	Q9FZ45	Y1686_ARATH	Uncharacterized membrane protein At1g16860 OS=Arabidopsis thaliana GN=At1g16860 PE=1 SV=1	7e-38	391
OLEEUCl013764:Contig1	2	18	3	3	17.5408	P93313	NU4M_ARATH	NADH-ubiquinone oxidoreductase chain 4 OS=Arabidopsis thaliana GN=ND4 PE=2 SV=2	0.0002	107
OLEEUCl013765:Contig1	4	11	9	13	2.05098
OLEEUCl013766:Contig1	7	6	2	5	3.79484	Q8R317	UBQL1_MOUSE	Ubiquilin-1 OS=Mus musculus GN=Ubqln1 PE=1 SV=1	9.99995e-36	420
OLEEUCl013766:Contig2	0	0	1	1	1.63815	Q9NIF3	UBQL_DICDI	Ubiquilin OS=Dictyostelium discoideum GN=ubqln PE=1 SV=1	9e-09	91
OLEEUCl001377:Contig1	3	0	0	1	5.53336	P42749	UBC5_ARATH	Ubiquitin-conjugating enzyme E2 5 OS=Arabidopsis thaliana GN=UBC5 PE=2 SV=2	3e-40	412
OLEEUCl013771:Contig1	3	2	0	0	6.3408
OLEEUCl013772:Contig1	2	0	0	0	4.67925	P0C1J0	CYP15_RHIOR	Peptidyl-prolyl cis-trans isomerase cyp15 OS=Rhizopus oryzae GN=cyp15 PE=3 SV=1	2e-13	180
OLEEUCl013779:Contig1	3	0	2	0	5.92123	Q42624	GLNAC_BRANA	Glutamine synthetase, chloroplastic OS=Brassica napus GN=GLN2 PE=2 SV=1	1e-30	330
OLEEUCl013779:Contig2	1	0	5	0	7.83225
OLEEUCl013782:Contig1	2	0	0	0	4.67925
OLEEUCl013789:Contig1	4	1	0	0	7.8372	Q08BW0	OTUD5_DANRE	OTU domain-containing protein 5 OS=Danio rerio GN=otud5 PE=2 SV=1	8e-08	132
OLEEUCl013796:Contig1	4	0	4	0	8.87271
OLEEUCl013798:Contig3	2	0	3	6	5.0834
OLEEUCl013798:Contig1	2	0	1	4	3.9447
OLEEUCl013798:Contig5	0	0	4	0	7.51421
OLEEUCl013798:Contig2	2	0	4	6	5.24126
OLEEUCl013798:Contig4	0	0	2	1	2.76181
OLEEUCl013799:Contig1	5	1	0	1	7.50422
OLEEUCl013800:Contig1	4	2	0	3	5.03953	Q8YXG8	ARGB_ANASP	Acetylglutamate kinase OS=Anabaena sp. (strain PCC 7120) GN=argB PE=3 SV=1	1e-23	268
OLEEUCl013800:Contig2	0	0	0	2	3.51919	A5GSD0	ARGB_SYNR3	Acetylglutamate kinase OS=Synechococcus sp. (strain RCC307) GN=argB PE=3 SV=1	3e-32	342
OLEEUCl013801:Contig1	2	0	0	0	4.67925	Q9SAJ3	FTSHC_ARATH	Cell division protease ftsH homolog 12, chloroplastic OS=Arabidopsis thaliana GN=FTSH12 PE=2 SV=2	2e-12	152
OLEEUCl013802:Contig1	2	2	2	1	0.721148	Q9DEX7	FADS2_DANRE	Fatty acid desaturase 2 OS=Danio rerio GN=fads2 PE=2 SV=1	4e-10	154
OLEEUCl013805:Contig1	2	0	0	0	4.67925
OLEEUCl013808:Contig1	4	5	12	2	6.44929
OLEEUCl013813:Contig1	2	0	0	0	4.67925
OLEEUCl013814:Contig1	3	0	0	2	5.68332	O81360	ABA2_PRUAR	Zeaxanthin epoxidase, chloroplastic OS=Prunus armeniaca PE=2 SV=1	7e-05	109
OLEEUCl013820:Contig1	2	0	0	0	4.67925
OLEEUCl013821:Contig1	3	0	0	0	7.01888
OLEEUCl013824:Contig1	2	1	0	0	4.0127	Q9FDX1	SKIP1_ARATH	Protein SKIP1 OS=Arabidopsis thaliana GN=SKIP1 PE=1 SV=1	3e-06	119
OLEEUCl013825:Contig1	2	2	0	1	3.00589	Q9LXX6	EXOC6_ARATH	Probable exocyst complex component 6 OS=Arabidopsis thaliana GN=At3g56640 PE=2 SV=1	4e-14	152
OLEEUCl013827:Contig1	2	0	1	0	3.80292	P35100	CLPC_PEA	ATP-dependent Clp protease ATP-binding subunit clpC homolog, chloroplastic OS=Pisum sativum PE=2 SV=1	3e-21	248
OLEEUCl013829:Contig1	3	0	1	1	3.80227	Q54IP0	DNJC7_DICDI	DnaJ homolog subfamily C member 7 homolog OS=Dictyostelium discoideum GN=dnajc7 PE=1 SV=1	2e-09	149
OLEEUCl013834:Contig1	2	0	0	0	4.67925
OLEEUCl001384:Contig1	2	1	3	3	0.662486
OLEEUCl013840:Contig1	2	0	1	2	2.46735	P83373	MDHM_FRAAN	Malate dehydrogenase, mitochondrial OS=Fragaria ananassa GN=MMDHI PE=1 SV=1	0	584
OLEEUCl013844:Contig3	1	1	1	2	0.21607	O64818	Y2309_ARATH	Uncharacterized protein At2g23090 OS=Arabidopsis thaliana GN=At2g23090 PE=1 SV=1	2e-27	302
OLEEUCl013844:Contig1	4	3	5	3	0.811129	O64818	Y2309_ARATH	Uncharacterized protein At2g23090 OS=Arabidopsis thaliana GN=At2g23090 PE=1 SV=1	1e-36	380
OLEEUCl013844:Contig2	0	0	5	2	6.87011	O64818	Y2309_ARATH	Uncharacterized protein At2g23090 OS=Arabidopsis thaliana GN=At2g23090 PE=1 SV=1	1e-36	380
OLEEUCl013845:Contig1	2	0	0	0	4.67925
OLEEUCl013846:Contig1	5	4	2	2	2.83171
OLEEUCl013847:Contig1	2	0	0	0	4.67925
OLEEUCl013850:Contig1	2	1	0	0	4.0127
OLEEUCl013854:Contig1	8	7	7	5	1.81388	Q9FLF7	MYST1_ARATH	Probable MYST-like histone acetyltransferase 1 OS=Arabidopsis thaliana GN=HAG4 PE=2 SV=1	0	1658
OLEEUCl013855:Contig1	2	3	5	8	1.71968	Q09020	PR4_PHAVU	Wound-induced basic protein OS=Phaseolus vulgaris GN=PR4 PE=2 SV=1	1e-18	226
OLEEUCl013858:Contig1	2	0	0	1	3.68396	Q8RXF1	SF3A1_ARATH	Probable splicing factor 3 subunit 1 OS=Arabidopsis thaliana GN=At1g14650 PE=1 SV=2	5e-36	377
OLEEUCl013866:Contig3	1	3	2	4	0.935741
OLEEUCl013866:Contig1	0	1	0	1	1.84794
OLEEUCl013866:Contig2	6	6	9	7	0.386359	Q9CY58	PAIRB_MOUSE	Plasminogen activator inhibitor 1 RNA-binding protein OS=Mus musculus GN=Serbp1 PE=1 SV=2	4e-05	115
OLEEUCl013866:Contig4	1	2	3	0	3.39708
OLEEUCl013868:Contig1	4	2	3	5	1.03038
OLEEUCl013871:Contig1	2	0	1	1	2.3174	Q9SYA6	RPAB5_ARATH	DNA-directed RNA polymerases I, II, and III subunit RPABC5 OS=Arabidopsis thaliana GN=At1g61700 PE=2 SV=1	4e-33	350
OLEEUCl013872:Contig1	2	0	0	0	4.67925
OLEEUCl013875:Contig1	3	1	0	2	3.87152	O82702	VATG1_TOBAC	Vacuolar proton pump subunit G 1 OS=Nicotiana tabacum GN=VATG1 PE=3 SV=1	6e-24	271
OLEEUCl013875:Contig2	0	1	0	1	1.84794	O82702	VATG1_TOBAC	Vacuolar proton pump subunit G 1 OS=Nicotiana tabacum GN=VATG1 PE=3 SV=1	2e-18	223
OLEEUCl013876:Contig1	2	0	1	0	3.80292	Q682D3	XRCC2_ARATH	DNA-repair protein XRCC2 homolog OS=Arabidopsis thaliana GN=XRCC2 PE=2 SV=2	4e-28	307
OLEEUCl013878:Contig3	2	12	2	4	9.11581
OLEEUCl013878:Contig1	0	5	0	0	10.4417
OLEEUCl013878:Contig2	0	3	0	8	11.0429
OLEEUCl013881:Contig1	2	1	0	0	4.0127
OLEEUCl013891:Contig1	2	0	0	0	4.67925
OLEEUCl013893:Contig1	5	3	1	5	3.31088	Q21890	YF64_CAEEL	Uncharacterized protein R102.4 OS=Caenorhabditis elegans GN=R102.4 PE=3 SV=3	0	558
OLEEUCl013896:Contig1	4	1	1	4	3.1445	Q6AXS3	DEK_RAT	Protein DEK OS=Rattus norvegicus GN=Dek PE=2 SV=1	1e-09	151
OLEEUCl013897:Contig1	4	8	4	8	1.6171	Q9USK1	YJ2B_SCHPO	Uncharacterized bolA-like protein C4B3.11c OS=Schizosaccharomyces pombe GN=SPCC4B3.11c PE=2 SV=1	2e-12	171
OLEEUCl013901:Contig1	2	0	0	0	4.67925	P59278	Y1745_ARATH	Uncharacterized protein At1g51745 OS=Arabidopsis thaliana GN=At1g51745 PE=2 SV=1	2e-11	163
OLEEUCl013905:Contig1	2	3	0	2	3.56687	P42158	KC1D_ARATH	Casein kinase I isoform delta-like OS=Arabidopsis thaliana GN=At4g26100 PE=2 SV=2	0	1065
OLEEUCl013906:Contig1	2	0	2	0	4.43636
OLEEUCl013911:Contig3	0	0	1	1	1.63815
OLEEUCl013911:Contig1	4	3	1	2	2.55687	Q9WTT7	BZW2_RAT	Basic leucine zipper and W2 domain-containing protein 2 OS=Rattus norvegicus GN=Bzw2 PE=2 SV=1	6e-19	228
OLEEUCl013911:Contig2	2	0	0	1	3.68396	Q9VNE2	EXBA_DROME	Protein extra bases OS=Drosophila melanogaster GN=exba PE=1 SV=1	3e-06	118
OLEEUCl013912:Contig1	2	0	2	1	2.58631
OLEEUCl013914:Contig3	0	0	0	2	3.51919
OLEEUCl013914:Contig1	2	1	1	0	2.64614
OLEEUCl013914:Contig2	1	1	2	1	0.335026
OLEEUCl013917:Contig1	3	0	0	0	7.01888
OLEEUCl013919:Contig1	4	0	3	0	8.09756	Q9AV71	CESA7_ORYSJ	Cellulose synthase A catalytic subunit 7 [UDP-forming] OS=Oryza sativa subsp. japonica GN=CESA7 PE=2 SV=1	0	794
OLEEUCl013922:Contig1	4	1	7	0	9.22864
OLEEUCl013923:Contig1	2	0	2	0	4.43636
OLEEUCl013924:Contig1	2	1	0	0	4.0127	Q8H0V6	GCN3_ARATH	GCN20-type ATP-binding cassette protein GCN3 OS=Arabidopsis thaliana GN=GCN3 PE=2 SV=1	1e-14	191
OLEEUCl013926:Contig1	3	0	0	1	5.53336
OLEEUCl013926:Contig2	0	0	2	0	3.7571
OLEEUCl013931:Contig3	3	0	4	0	7.63649	P29162	ASOL_TOBAC	L-ascorbate oxidase homolog OS=Nicotiana tabacum PE=2 SV=1	8.40779e-40	451
OLEEUCl013931:Contig1	5	0	12	0	19.3831	P29162	ASOL_TOBAC	L-ascorbate oxidase homolog OS=Nicotiana tabacum PE=2 SV=1	0	626
OLEEUCl013931:Contig6	0	0	2	0	3.7571	Q00624	ASOL_BRANA	L-ascorbate oxidase homolog OS=Brassica napus GN=Bp10 PE=2 SV=1	3e-27	300
OLEEUCl013931:Contig5	1	0	1	0	2.21818	P29162	ASOL_TOBAC	L-ascorbate oxidase homolog OS=Nicotiana tabacum PE=2 SV=1	6e-32	340
OLEEUCl013931:Contig2	0	0	2	0	3.7571	Q8VXX5	SKS1_ARATH	Monocopper oxidase-like protein SKS1 OS=Arabidopsis thaliana GN=SKS1 PE=1 SV=1	0.0005	86
OLEEUCl013931:Contig4	0	0	4	0	7.51421	P29162	ASOL_TOBAC	L-ascorbate oxidase homolog OS=Nicotiana tabacum PE=2 SV=1	4e-18	221
OLEEUCl013935:Contig1	2	0	0	0	4.67925	Q9SJT9	COPA2_ARATH	Coatomer subunit alpha-2 OS=Arabidopsis thaliana GN=At2g21390 PE=2 SV=1	4e-28	307
OLEEUCl013937:Contig1	3	0	0	0	7.01888
OLEEUCl013938:Contig1	2	0	0	0	4.67925
OLEEUCl013942:Contig1	2	3	1	1	1.68582	Q8H0T9	KTNB1_ARATH	Katanin p80 WD40 repeat-containing subunit B1 homolog 1 OS=Arabidopsis thaliana GN=At5g23430 PE=2 SV=3	3e-23	265
OLEEUCl013946:Contig1	2	0	0	0	4.67925	P24493	HEM2_SPIOL	Delta-aminolevulinic acid dehydratase, chloroplastic OS=Spinacia oleracea GN=ALA1 PE=1 SV=2	4e-07	126
OLEEUCl013949:Contig1	2	0	0	0	4.67925	O23918	HCBT3_DIACA	Anthranilate N-benzoyltransferase protein 3 OS=Dianthus caryophyllus GN=HCBT3 PE=1 SV=1	2e-25	169
OLEEUCl013951:Contig1	2	0	0	0	4.67925
OLEEUCl013954:Contig1	2	0	0	0	4.67925	Q5HBX4	CLPX_EHRRW	ATP-dependent Clp protease ATP-binding subunit clpX OS=Ehrlichia ruminantium (strain Welgevonden) GN=clpX PE=3 SV=1	4e-15	179
OLEEUCl013955:Contig1	2	0	0	0	4.67925	Q570B4	KCS10_ARATH	3-ketoacyl-CoA synthase 10 OS=Arabidopsis thaliana GN=FDH PE=1 SV=2	5e-09	142
OLEEUCl013961:Contig1	4	0	0	0	9.3585
OLEEUCl013973:Contig1	2	0	1	0	3.80292
OLEEUCl013979:Contig1	2	1	0	0	4.0127	Q94F62	BAK1_ARATH	BRASSINOSTEROID INSENSITIVE 1-associated receptor kinase 1 OS=Arabidopsis thaliana GN=BAK1 PE=1 SV=2	3e-30	326
OLEEUCl013986:Contig1	3	1	0	2	3.87152	O82226	CNGC6_ARATH	Probable cyclic nucleotide-gated ion channel 6 OS=Arabidopsis thaliana GN=CNGC6 PE=1 SV=2	2e-30	323
OLEEUCl013989:Contig1	4	2	1	0	5.76225	Q9LEZ3	BIM1_ARATH	Transcription factor BIM1 OS=Arabidopsis thaliana GN=BIM1 PE=1 SV=1	3e-08	135
OLEEUCl013991:Contig1	5	3	19	0	22.3488	Q41014	FENR2_PEA	Ferredoxin--NADP reductase, root isozyme, chloroplastic OS=Pisum sativum PE=2 SV=2	0	1546
OLEEUCl013993:Contig1	2	0	0	1	3.68396
OLEEUCl013995:Contig1	3	2	4	3	0.478779	A7SGF0	U402_NEMVE	UPF0402 protein v1g233178 OS=Nematostella vectensis GN=v1g233178 PE=3 SV=1	0.0001	110
OLEEUCl013996:Contig1	4	0	3	0	8.09756
OLEEUCl013997:Contig1	2	0	0	0	4.67925	Q9SHY8	SLU7A_ARATH	Pre-mRNA-splicing factor SLU7-A OS=Arabidopsis thaliana GN=At1g65660 PE=2 SV=2	9e-18	218
OLEEUCl013998:Contig1	2	3	1	4	1.39681	Q9FNS4	MBB1_CHLRE	PsbB mRNA maturation factor Mbb1, chloroplastic OS=Chlamydomonas reinhardtii GN=MBB1 PE=2 SV=1	1e-13	186
OLEEUCl013998:Contig2	5	7	9	7	0.376649	Q9FNS4	MBB1_CHLRE	PsbB mRNA maturation factor Mbb1, chloroplastic OS=Chlamydomonas reinhardtii GN=MBB1 PE=2 SV=1	0	551
OLEEUCl001400:Contig1	2	0	0	0	4.67925	Q39513	FATB_CUPHO	Myristoyl-acyl carrier protein thioesterase, chloroplastic OS=Cuphea hookeriana GN=FATB1 PE=2 SV=1	2e-18	223
OLEEUCl014002:Contig1	2	0	0	0	4.67925	Q8RY22	DEGP7_ARATH	Protease Do-like 7 OS=Arabidopsis thaliana GN=DEGP7 PE=2 SV=1	5e-18	220
OLEEUCl014004:Contig1	4	0	1	0	7.62741	Q42967	DCUP_TOBAC	Uroporphyrinogen decarboxylase, chloroplastic OS=Nicotiana tabacum GN=DCUP PE=1 SV=1	0	730
OLEEUCl014009:Contig1	2	1	0	0	4.0127
OLEEUCl014010:Contig1	2	0	0	0	4.67925	Q4KM92	TRUA_RAT	tRNA pseudouridine synthase A OS=Rattus norvegicus GN=Pus1 PE=2 SV=2	1e-06	121
OLEEUCl014012:Contig1	4	2	1	1	3.17333	Q54J73	PAP_DICDI	Poly(A) polymerase OS=Dictyostelium discoideum GN=papA PE=3 SV=1	3e-15	197
OLEEUCl014015:Contig1	2	0	0	0	4.67925
OLEEUCl014017:Contig1	3	0	0	0	7.01888
OLEEUCl014021:Contig1	2	0	0	0	4.67925	O65282	CH10C_ARATH	20 kDa chaperonin, chloroplastic OS=Arabidopsis thaliana GN=CPN21 PE=1 SV=2	6e-06	116
OLEEUCl014024:Contig1	2	0	0	0	4.67925
OLEEUCl014026:Contig1	5	0	0	0	11.6981	Q9C7A2	Y3236_ARATH	Ankyrin repeat-containing protein At3g12360 OS=Arabidopsis thaliana GN=At3g12360 PE=2 SV=1	2e-27	301
OLEEUCl001403:Contig1	5	1	0	0	9.88633	O48788	Y2267_ARATH	Probable inactive receptor kinase At2g26730 OS=Arabidopsis thaliana GN=At2g26730 PE=1 SV=1	2e-19	233
OLEEUCl014037:Contig1	2	1	1	0	2.64614
OLEEUCl014037:Contig2	0	2	3	0	4.95758
OLEEUCl014039:Contig1	2	0	0	0	4.67925
OLEEUCl014041:Contig1	2	0	0	0	4.67925	Q41741	IF4A_MAIZE	Eukaryotic initiation factor 4A OS=Zea mays PE=2 SV=1	4e-33	350
OLEEUCl014044:Contig1	3	0	0	3	6.29766	O65352	1433_HELAN	14-3-3-like protein OS=Helianthus annuus PE=2 SV=1	0	729
OLEEUCl014046:Contig1	2	0	0	0	4.67925
OLEEUCl014047:Contig1	3	0	2	0	5.92123
OLEEUCl014047:Contig2	2	2	2	3	0.117387	O94260	G3BP_SCHPO	Putative G3BP-like protein OS=Schizosaccharomyces pombe GN=nxt3 PE=1 SV=1	6e-20	240
OLEEUCl014050:Contig1	2	0	0	0	4.67925	P24846	DAPA1_WHEAT	Dihydrodipicolinate synthase 1, chloroplastic OS=Triticum aestivum PE=1 SV=1	3e-29	260
OLEEUCl014055:Contig1	3	0	15	0	23.4968	Q43143	PMEU1_SOLLC	Pectinesterase U1 OS=Solanum lycopersicum GN=PMEU1 PE=2 SV=1	0	668
OLEEUCl014059:Contig1	2	0	1	0	3.80292
OLEEUCl014062:Contig1	2	1	0	0	4.0127
OLEEUCl014064:Contig1	2	0	0	1	3.68396
OLEEUCl014065:Contig1	2	0	0	0	4.67925
OLEEUCl014073:Contig1	3	0	0	1	5.53336
OLEEUCl014074:Contig1	2	0	0	0	4.67925	P09672	G3PA_SINAL	Glyceraldehyde-3-phosphate dehydrogenase A, chloroplastic (Fragment) OS=Sinapis alba GN=GAPA PE=2 SV=1	6e-35	366
OLEEUCl014077:Contig1	3	0	0	0	7.01888
OLEEUCl014080:Contig1	2	0	0	2	4.19844	Q9CS00	CS029_MOUSE	Uncharacterized protein C19orf29 homolog OS=Mus musculus PE=1 SV=2	2e-20	240
OLEEUCl014083:Contig1	2	0	1	0	3.80292	Q5RFB6	RPN1_PONAB	Dolichyl-diphosphooligosaccharide--protein glycosyltransferase subunit 1 OS=Pongo abelii GN=RPN1 PE=2 SV=1	4e-23	264
OLEEUCl014089:Contig1	5	1	0	0	9.88633
OLEEUCl014096:Contig1	2	0	0	0	4.67925
OLEEUCl014098:Contig1	3	0	0	0	7.01888
OLEEUCl014100:Contig1	2	0	0	0	4.67925
OLEEUCl014101:Contig1	9	0	3	0	16.9569	O65351	SUBL_ARATH	Subtilisin-like protease OS=Arabidopsis thaliana GN=ARA12 PE=1 SV=1	0	537
OLEEUCl014104:Contig1	8	0	9	0	18.6664
OLEEUCl014109:Contig1	4	0	5	1	6.90122
OLEEUCl014109:Contig2	2	0	10	0	15.6645	P37218	H1_SOLLC	Histone H1 OS=Solanum lycopersicum PE=3 SV=1	6e-25	282
OLEEUCl014110:Contig1	3	2	0	0	6.3408
OLEEUCl014112:Contig3	2	2	1	5	1.92282
OLEEUCl014112:Contig1	1	1	0	0	2.42797
OLEEUCl014112:Contig2	0	3	0	2	4.92946	Q6YWR4	HOX16_ORYSJ	Homeobox-leucine zipper protein HOX16 OS=Oryza sativa subsp. japonica GN=HOX16 PE=2 SV=1	8e-05	106
OLEEUCl014112:Contig4	0	2	2	1	2.08374	Q6YWR4	HOX16_ORYSJ	Homeobox-leucine zipper protein HOX16 OS=Oryza sativa subsp. japonica GN=HOX16 PE=2 SV=1	2e-13	181
OLEEUCl014119:Contig1	4	1	2	6	3.16558	Q9LEX0	P2A13_ARATH	F-box protein PP2-A13 OS=Arabidopsis thaliana GN=PP2A13 PE=1 SV=1	0	706
OLEEUCl014123:Contig1	2	0	0	0	4.67925
OLEEUCl014124:Contig1	2	0	0	0	4.67925
OLEEUCl014125:Contig1	2	0	0	0	4.67925
OLEEUCl014128:Contig1	2	0	1	0	3.80292
OLEEUCl014129:Contig1	2	0	0	1	3.68396	P52711	CBP23_HORVU	Serine carboxypeptidase II-3 OS=Hordeum vulgare GN=CXP;2-3 PE=2 SV=1	7e-31	331
OLEEUCl014130:Contig1	2	0	0	0	4.67925
OLEEUCl014136:Contig1	3	0	0	0	7.01888
OLEEUCl014143:Contig1	4	2	4	1	2.75524
OLEEUCl014145:Contig1	2	0	0	0	4.67925	Q55680	Y005_SYNY3	Uncharacterized protein sll0005 OS=Synechocystis sp. (strain PCC 6803) GN=sll0005 PE=3 SV=1	2e-12	172
OLEEUCl014149:Contig1	2	1	1	0	2.64614	Q9LM33	MPK8_ARATH	Mitogen-activated protein kinase 8 OS=Arabidopsis thaliana GN=MPK8 PE=2 SV=2	4e-18	221
OLEEUCl014150:Contig1	2	0	2	1	2.58631
OLEEUCl014153:Contig1	2	0	0	1	3.68396	Q8LB02	DHSB2_ARATH	Succinate dehydrogenase [ubiquinone] iron-sulfur subunit 2, mitochondrial OS=Arabidopsis thaliana GN=SDH2-2 PE=1 SV=2	2e-23	267
OLEEUCl014158:Contig1	2	0	0	0	4.67925
OLEEUCl014160:Contig1	2	0	0	0	4.67925
OLEEUCl014162:Contig1	2	0	0	0	4.67925
OLEEUCl014164:Contig1	3	3	0	2	4.31286
OLEEUCl014173:Contig1	2	0	1	0	3.80292	P62313	LSM6_MOUSE	U6 snRNA-associated Sm-like protein LSm6 OS=Mus musculus GN=Lsm6 PE=2 SV=1	3e-16	205
OLEEUCl014177:Contig1	2	0	0	0	4.67925
OLEEUCl014178:Contig1	5	0	0	1	9.55759	Q9SY57	P2A10_ARATH	Protein PHLOEM PROTEIN 2-LIKE A10 OS=Arabidopsis thaliana GN=PP2A10 PE=2 SV=1	3e-05	110
OLEEUCl014181:Contig1	2	0	1	0	3.80292
OLEEUCl014188:Contig1	2	3	1	0	4.06794
OLEEUCl014188:Contig2	0	0	2	1	2.76181
OLEEUCl014193:Contig1	4	0	3	0	8.09756	O65351	SUBL_ARATH	Subtilisin-like protease OS=Arabidopsis thaliana GN=ARA12 PE=1 SV=1	2e-36	333
OLEEUCl014198:Contig1	2	0	0	0	4.67925
OLEEUCl014205:Contig1	2	0	1	0	3.80292
OLEEUCl014207:Contig1	2	0	0	0	4.67925
OLEEUCl014216:Contig1	2	0	1	0	3.80292
OLEEUCl014219:Contig1	2	0	0	0	4.67925
OLEEUCl014225:Contig1	3	0	4	3	4.10237
OLEEUCl014226:Contig1	3	0	0	0	7.01888	Q9XI90	WRKY4_ARATH	Probable WRKY transcription factor 4 OS=Arabidopsis thaliana GN=WRKY4 PE=1 SV=2	4e-05	109
OLEEUCl014229:Contig1	2	0	2	1	2.58631
OLEEUCl014230:Contig1	2	2	1	0	3.12484	Q8CHM7	HACL1_RAT	2-hydroxyacyl-CoA lyase 1 OS=Rattus norvegicus GN=Hacl1 PE=1 SV=1	1e-24	259
OLEEUCl014232:Contig1	2	0	0	0	4.67925	Q7ZYC4	ACBG2_XENLA	Long-chain-fatty-acid--CoA ligase ACSBG2 OS=Xenopus laevis GN=acsbg2 PE=2 SV=1	2e-05	111
OLEEUCl014239:Contig1	3	2	5	1	2.65869	Q43432	VATB1_GOSHI	Vacuolar ATP synthase subunit B 1 OS=Gossypium hirsutum PE=2 SV=1	0	476
OLEEUCl014242:Contig1	4	1	0	1	5.69666
OLEEUCl014243:Contig1	4	0	0	0	9.3585	P17407	21KD_DAUCA	21 kDa protein OS=Daucus carota PE=2 SV=1	0.0002	103
OLEEUCl014243:Contig2	4	0	11	0	17.473	P17407	21KD_DAUCA	21 kDa protein OS=Daucus carota PE=2 SV=1	5.99994e-36	422
OLEEUCl014250:Contig1	3	0	0	0	7.01888
OLEEUCl014252:Contig1	2	0	0	0	4.67925	Q9LYS2	MRP14_ARATH	Multidrug resistance-associated protein 14 OS=Arabidopsis thaliana GN=MRP14 PE=2 SV=1	5e-33	349
OLEEUCl014253:Contig1	5	9	4	3	3.94137
OLEEUCl014253:Contig2	4	0	0	2	7.36792
OLEEUCl014254:Contig1	1	0	0	2	3.10393	P62201	CALM_LILLO	Calmodulin OS=Lilium longiflorum PE=2 SV=2	1e-34	363
OLEEUCl014254:Contig2	2	4	2	26	23.7769	P62201	CALM_LILLO	Calmodulin OS=Lilium longiflorum PE=2 SV=2	0	758
OLEEUCl014256:Contig1	2	0	0	0	4.67925
OLEEUCl014264:Contig1	3	0	0	1	5.53336	Q93YW0	EXEC1_ARATH	Protein EXECUTER 1, chloroplastic OS=Arabidopsis thaliana GN=EX1 PE=1 SV=1	4e-14	186
OLEEUCl014264:Contig2	0	0	0	2	3.51919	Q93YW0	EXEC1_ARATH	Protein EXECUTER 1, chloroplastic OS=Arabidopsis thaliana GN=EX1 PE=1 SV=1	3e-13	179
OLEEUCl014272:Contig1	4	0	1	2	5.10476
OLEEUCl014273:Contig1	2	0	0	1	3.68396
OLEEUCl014274:Contig1	2	0	2	1	2.58631
OLEEUCl014276:Contig1	2	0	2	2	2.44577	Q9FHH8	COL5_ARATH	Zinc finger protein CONSTANS-LIKE 5 OS=Arabidopsis thaliana GN=COL5 PE=2 SV=2	2e-14	189
OLEEUCl014278:Contig1	2	1	4	1	2.0414
OLEEUCl014279:Contig1	3	0	0	0	7.01888
OLEEUCl001428:Contig1	3	0	0	0	7.01888	Q9QY02	YTDC1_RAT	YTH domain-containing protein 1 OS=Rattus norvegicus GN=Ythdc1 PE=1 SV=1	3e-11	161
OLEEUCl014280:Contig1	2	2	0	0	4.85593
OLEEUCl014282:Contig1	2	0	1	1	2.3174
OLEEUCl014283:Contig3	1	1	0	2	1.94716	P49076	ARF_MAIZE	ADP-ribosylation factor OS=Zea mays GN=ARF1 PE=2 SV=2	0	594
OLEEUCl014283:Contig1	11	29	27	60	16.7621	P51823	ARF2_ORYSJ	ADP-ribosylation factor 2 OS=Oryza sativa subsp. japonica GN=ARF PE=2 SV=2	0	936
OLEEUCl014283:Contig5	0	1	1	1	0.971601	P51823	ARF2_ORYSJ	ADP-ribosylation factor 2 OS=Oryza sativa subsp. japonica GN=ARF PE=2 SV=2	4e-28	307
OLEEUCl014283:Contig2	0	4	0	1	6.50332	P49076	ARF_MAIZE	ADP-ribosylation factor OS=Zea mays GN=ARF1 PE=2 SV=2	1e-10	156
OLEEUCl014283:Contig4	3	1	1	2	1.60836	P51823	ARF2_ORYSJ	ADP-ribosylation factor 2 OS=Oryza sativa subsp. japonica GN=ARF PE=2 SV=2	0	599
OLEEUCl014289:Contig1	3	0	0	3	6.29766
OLEEUCl014293:Contig1	3	0	0	0	7.01888	Q9M373	AGP20_ARATH	Arabinogalactan peptide 20 OS=Arabidopsis thaliana GN=AGP20 PE=3 SV=1	4e-12	169
OLEEUCl014297:Contig1	3	0	0	0	7.01888
OLEEUCl014298:Contig1	2	0	4	0	6.68368	Q940T9	COL4_ARATH	Zinc finger protein CONSTANS-LIKE 4 OS=Arabidopsis thaliana GN=COL4 PE=2 SV=2	4e-27	300
OLEEUCl014301:Contig1	4	0	1	0	7.62741
OLEEUCl014302:Contig1	3	0	0	0	7.01888
OLEEUCl014303:Contig1	8	0	0	1	15.9473
OLEEUCl014303:Contig2	1	1	0	0	2.42797	Q9WTR6	XCT_MOUSE	Cystine/glutamate transporter OS=Mus musculus GN=Slc7a11 PE=2 SV=1	0.0002	103
OLEEUCl001431:Contig1	3	0	0	2	5.68332
OLEEUCl014310:Contig1	2	0	0	0	4.67925	Q9C6T2	PPR68_ARATH	Pentatricopeptide repeat-containing protein At1g31920 OS=Arabidopsis thaliana GN=PCMP-H11 PE=2 SV=1	1e-05	113
OLEEUCl014312:Contig1	2	0	4	4	4.01256	Q505J9	ATAD1_RAT	ATPase family AAA domain-containing protein 1 OS=Rattus norvegicus GN=Atad1 PE=2 SV=1	0	557
OLEEUCl014315:Contig1	2	5	1	1	3.83942	Q9SIK2	RS252_ARATH	40S ribosomal protein S25-2 OS=Arabidopsis thaliana GN=RPS25B PE=2 SV=1	2e-30	331
OLEEUCl014317:Contig1	2	0	0	0	4.67925
OLEEUCl014326:Contig1	1	0	1	0	2.21818	Q8RY95	SPL14_ARATH	Squamosa promoter-binding-like protein 14 OS=Arabidopsis thaliana GN=SPL14 PE=2 SV=3	7e-15	182
OLEEUCl014327:Contig1	2	0	0	0	4.67925	Q54RM0	EAF3_DICDI	NuA4 complex subunit EAF3 homolog OS=Dictyostelium discoideum GN=DDB_0218436 PE=3 SV=1	1e-13	182
OLEEUCl014329:Contig1	2	0	0	0	4.67925	Q5M8T2	S35D3_HUMAN	Solute carrier family 35 member D3 OS=Homo sapiens GN=SLC35D3 PE=2 SV=1	6e-11	159
OLEEUCl014333:Contig1	2	1	0	3	3.29149
OLEEUCl014334:Contig1	2	0	1	0	3.80292	Q67Y83	SCP51_ARATH	Serine carboxypeptidase-like 51 OS=Arabidopsis thaliana GN=SCPL51 PE=2 SV=2	0	521
OLEEUCl014335:Contig1	2	0	0	0	4.67925	Q2W7M7	ENGA_MAGMM	GTP-binding protein engA OS=Magnetospirillum magneticum (strain AMB-1 / ATCC 700264) GN=engA PE=3 SV=1	2e-08	137
OLEEUCl014337:Contig3	1	0	3	8	7.78739	Q08298	RD22_ARATH	Dehydration-responsive protein RD22 OS=Arabidopsis thaliana GN=RD22 PE=2 SV=1	3e-17	215
OLEEUCl014337:Contig1	0	2	0	0	4.17668
OLEEUCl014337:Contig2	2	9	5	14	5.73664	Q08298	RD22_ARATH	Dehydration-responsive protein RD22 OS=Arabidopsis thaliana GN=RD22 PE=2 SV=1	0	750
OLEEUCl014337:Contig4	0	0	1	2	2.64286	Q08298	RD22_ARATH	Dehydration-responsive protein RD22 OS=Arabidopsis thaliana GN=RD22 PE=2 SV=1	2e-08	138
OLEEUCl014338:Contig1	2	0	0	0	4.67925
[truncated: 24,564 more rows]
